# Supplementary material for: A Phylogeographic Survey of the Pygmy Mouse Mus minutoides in South Africa: Taxonomic and Karyotypic Inference from Cytochrome b Sequences of Museum Specimens
Source: PLoS One. 2014 Jun 6;9(6):e98499. doi: 10.1371/journal.pone.0098499 (PMC4048158; doi:10.1371/journal.pone.0098499)
Supplement: Table S1 — List of the museum (skin and skull) and ethanol-preserved samples (tissue) sequenced in this study. For each, we include information taken from specimen labels: Museum accession number, date of collection, sex, species designation and collection locality where available. (XLSX) [file pone.0098499.s003.xlsx]

## Sheet: Table S1
Museum	Code	Specimen number	Sexe	Karyotype	Cytb	Accession	type	Date collected	Country	Province	District	Locality
Durban	DM	904	M		minutoides (Est)	HG934890	skin	29/07/1989	S. Africa	KwaZulu-Natal	Durban	Umhlanga, 60 Hilken Drive
Durban	DM	1067	F		minutoides (Est)	HG934891	skin	11/05/1990	S. Africa	KwaZulu-Natal		Cape Vidal
Durban	DM	1479	F		minutoides (Est)	HG934892	skin	28/06/1991	S. Africa	KwaZulu-Natal		Vryheid N.R., Vryheid
Durban	DM	1815	F		minutoides (Est)	HG934893	skin	16/11/1991	S. Africa	KwaZulu-Natal	Karkloof N.R.	30km N. of Howick
Durban	DM	3361	F		minutoides (18)	HG934894	skin	25/11/1993	S. Africa	KwaZulu-Natal	20km N.W. of Howick	Boschoek Farm
Durban	DM	3396	F		minutoides (18)	HG934895	skin	25/11/1993	S. Africa	KwaZulu-Natal	20km N.W. of Howick	Boschoek Farm
Durban	DM	4182	M		minutoides (18)	HG934896	tissue	17/01/1995	S. Africa	Western Cape	Tweede Tol	Baines Kloof. 25km SE Wellington
Durban	DM	4695	M		minutoides (Est)	HG934897	skin	10/12/1995	Zimbabwe		Chingamwe Estates	15km SE Juliasdale
Durban	DM	7527	M		minutoides (Est)	HG934898	tissue	21/07/2003	S. Africa	KwaZulu-Natal		St. Lucia Park-Charters Creek
Durban	DM	7530	M		minutoides (Est)	HG934899	tissue	16/09/2003	S. Africa	KwaZulu-Natal		Mapelane Coastal Forest
Durban	DM	7889	?		minutoides (Est)	HG934900	tissue	24/04/2004	S. Africa	KwaZulu-Natal		Mapelane
Durban	DM	7892	F		minutoides (Est)	HG934901	tissue	26/04/2004	S. Africa	KwaZulu-Natal		Mapelane
Durban	DM	7902	M		minutoides (Est)	HG934902	tissue	29/05/2004	S. Africa	KwaZulu-Natal		Mkuzi Fig Forest
Durban	DM	7939	?		minutoides (Est)	HG934903	tissue	22/04/2004	S. Africa	KwaZulu-Natal		Mapelane
Durban	DM	7940	M		minutoides (Est)	HG934904	tissue	14/05/2004	S. Africa	KwaZulu-Natal		Manzengwenya
Durban	DM	7942	M		minutoides (Est)	HG934905	tissue	25/04/2004	S. Africa	KwaZulu-Natal		Mapelane
Durban	DM	7943	F		minutoides (Est)	HG934906	tissue	12/05/2004	S. Africa	KwaZulu-Natal		Manzengwenya
Durban	DM	7944	F		minutoides (Est)	HG934907	tissue	14/05/2004	S. Africa	KwaZulu-Natal		Manzengwenya
Durban	DM	7946	F		minutoides (Est)	HG934908	tissue	24/04/2004	S. Africa	KwaZulu-Natal		Mapelane
Durban	DM	7947	F		minutoides (Est)	HG934909	tissue	14/05/2004	S. Africa	KwaZulu-Natal		Manzengwenya
Durban	DM	7973	F		minutoides (Est)	HG934910	tissue	02/09/2004	S. Africa	KwaZulu-Natal		Mkuzi
Durban	DM	7976	F		minutoides (Est)	HG934911	tissue	03/09/2004	S. Africa	KwaZulu-Natal		Mkuzi
Durban	DM	7984	M		minutoides (Est)	HG934912	tissue	19/11/2004	S. Africa	KwaZulu-Natal		Ozabeni-Wilderness area-north of St. Lucia
Durban	DM	8819	F		minutoides (Est)	HG934913	skin	23/08/2006	S. Africa	KwaZulu-Natal		Mkuzi Game Reserve
Amathole	KM	3183	F		indutus	HG934921	skin	1923-08-10	S. Africa			Port St. Johns
Amathole	KM	11840	F		indutus	HG934914	skin	1946-08-04	Malawi	Southern	Ntchisi
Amathole	KM	18000	M		indutus	HG934915	skin	1953-07-24	Zambia	Western (=Barotse)	Senanga
Amathole	KM	18347	F		numt		skin	1957-07-05	S. Africa	E. Cape	KWT
Amathole	KM	18422	F		indutus	HG934916	skin	1957-07-26	S. Africa	E. Cape	KWT
Amathole	KM	21148	F		minutoides (18)	HG934917	skin	1978-06-27	S. Africa	E. Cape	Bathurst
Amathole	KM	29168	F		indutus	HG934918	skin	1984-03-06	S. Africa	W.Cape	Piquetburg
Amathole	KM	29172	F		indutus	HG934919	skin	1984-03-02	S. Africa	W.Cape	Piquetburg
Amathole	KM	33077	F		minutoides (18)	HG934920	skin	1939-05-08	S. Africa	E. Cape	Bathurst
McGregor	mmK/m/	1488	F		indutus + numt	HG934922	skull	1989-04-02	S. Africa			Farm: Sunnyside P
McGregor	mmK/m/	1506	F		indutus + numt	HG934923	skull	1989-04-03	S. Africa			Farm: Sunnyside P
McGregor	mmK/m/	1507	F		indutus + numt	HG934924	skull	1989-04-03	S. Africa			Farm: Sunnyside P
McGregor	mmK/m/	3709	F		indutus + numt	HG934925	skull	1983-03-04	S. Africa			Farm: Tween Dabas
McGregor	mmK/m/	3715	M		indutus + numt	HG934926	skull	?	S. Africa			Barkly West
McGregor	mmK/m/	3716	F		numt		skull	?	S. Africa			Barkly West
McGregor	mmK/m/	3717	F		indutus + numt	HG934927	skull	1987-10-01	S. Africa			Farm: Witput
McGregor	mmK/m/	3719	F		numt		skin	?	S. Africa			Goodlands Sector A
McGregor	mmK/m/	3734	F		indutus + numt	HG934928	skull	1989-02-08	S. Africa			Farm: Benfontein
McGregor	mmK/m/	3735	M		minutoides (18)	HG934929	skull	1989-05-25	S. Africa			Oorlogskloof Nature Reserve
McGregor	mmK/m/	7014	M		indutus	HG934930	Skull	1993-02-11	S. Africa			Farm: Benfontein
National	Nmb	2084	F		minutoides (18)	HG934931	skull	1975-10-27	S. Africa	Free State
National	Nmb	2413	F		indutus	HG934932	skull	1967-09-21	S. Africa	Free State
National	Nmb	3237	F		minutoides (18)	HG934933	Skin	1981-08-20	S. Africa	Free State
National	Nmb	6506	F		indutus	HG934934	skull	1987-07-24	S. Africa	Free State
National	Nmb	9084	M		minutoides (18)	HG934935	skull	1994-06-10	S. Africa	Free State
National	NmB	9864	F		numt		skull	1996-05-31	S. Africa	Free State
National	NmB	9977	F		minutoides (18)	HG934936	skull	1996-07-04	S. Africa	Free State
National	NmB	10554	M		minutoides (18)	HG934937	skull	1996-10-09	S. Africa	Free State
National	NmB	10611	F		minutoides (18)	HG934938	skull	1996-02-06	S. Africa	Free State
National	NmB	10635	F		minutoides (18)	HG934939	skull	1996-02-05	S. Africa	Free State
National	NmB	10993	F		minutoides (18)	HG934940	skull	1997-04-17	S. Africa	Free State
National	Nmb	10999	F		minutoides (18)	HG934941	skull	1997-04-18	S. Africa	Free State
National	Nmb	11717	F		indutus	HG934942	skull	1999-04-14	S. Africa	Free State
National	Nmb	11732	F		minutoides (34)	HG934943	skull	1999-04-14	S. Africa	Free State
National	Nmb	11742	F		minutoides (34)	HG934944	skull	1999-04-15	S. Africa	Free State
Iziko	NPG	1385	M		minutoides (18)	HG934945	tissue	?	S. Africa	Junction of link & Olifantsburg road
Iziko	NPG	1451	M		minutoides (18)	HG934946	tissue	?
Iziko	NPG	2134	?		minutoides (18)	HG934947	tissue	2002-03-02	S. Africa	Assegaaibosch Nature Reserve
Transvaal	TM	4294	F		minutoides (34)	HG934948	skull	1924-12-15	S. Africa	L Prov	Potgietersrus	MOORDDRIFT
Transvaal	TM	6785	M		minutoides (34)	HG934949	skull	1931-07-20	S. Africa	Mpumalanga	Lydenburg	Lydenburg
Transvaal	TM	12690	M		minutoides (Est)	HG934950	skull	08/07/1958	Zambia			Balovale Boma
Transvaal	TM	13326	F		indutus + numt	HG934951	skull	1957-03-26	S. Africa	Gauteng	Krugersdorp	Uitkomst 499
Transvaal	TM	14516	M		minutoides (Est)	HG934952	skull	1964-07-27	Mozambique	Muchena	Tete
Transvaal	TM	17496	F		minutoides (18)	HG934953	skull	1966-04-04	S. Africa	Mpumalanga	Lydenburg	Prov. Fisheries Institute
Transvaal	TM	20101	F		minutoides (Est)	HG934954	skull	1973-07-05	S. Africa	Mpumalanga	Nelspruit	12 miles SSE Nelspruit, Uitkyk Private Nature Reserve
Transvaal	TM	20108	F		minutoides (Est)	HG934955	skull	1973-07-06	S. Africa	Mpumalanga	Nelspruit	12 miles SSE Nelspruit, Uitkyk Private Nature Reserve
Transvaal	TM	20109	F		minutoides (34)	HG934956	skull	1973-07-06	S. Africa	Mpumalanga	Nelspruit	12 miles SSE Nelspruit, Uitkyk Private Nature Reserve
Transvaal	TM	20206	F		minutoides (18)	HG934957	skull	1973-07-12	S. Africa	Mpumalanga	Ermelo-Amsterdam	9km WSW Amsterdam, Joshua Moolman Private Nature Reserve
Transvaal	TM	23958	F		minutoides (18)	HG934958	skull	1974-04-05	S. Africa	Gauteng	Krugersdorp	Uitkomst
Transvaal	TM	24020	F		minutoides (Est)	HG934959	skull	1974-05-16	S. Africa	Mpumalanga	Pilgrims Rest	16km N Newington, Sabie Sands Private Nature Reserve, Farm Othawa 242
Transvaal	TM	24202	F		minutoides (Est)	HG934960	skull	1974-07-11	S. Africa	L Prov	PIETERSBURG-BANDOLIERSKOP	5km N Bandolierskop, Blijschap Nature Reserve
Transvaal	TM	24594	F		minutoides (34)	HG934961	skull	1974-09-14	S. Africa	L Prov	Gazankulu-Letsitele	30km NE Letsitele, Hans Merensky Nature Reserve
Transvaal	TM	24649	F		minutoides (34)	HG934962	skull	1974-09-20	S. Africa	L Prov	Messina	10km E Madimbo, on Limpopo
Transvaal	TM	27013	M		minutoides (18)	HG934963	skull	1976-11-09	S. Africa	Gauteng	Bethal
Transvaal	TM	39094	M	2N=18	minutoides (18)	HG934964	skull	1987-04-26	S. Africa	Natal	Vryheid-Ngome
Transvaal	TM	39097	F	2N=18	minutoides (18)	HG934965	skull	1987-04-27	S. Africa	Natal	Vryheid-Ngome
Transvaal	TM	39222	F	2N=32	minutoides (32)	HG934966	skull	1905-06-09	Namibia	Otjiwarongo	Tokai	30km WNW, Otjiwarango
Transvaal	TM	44596	M		minutoides (Est)	HG934967	skull	1994-01-21	S. Africa	L Prov	Soutpansberg
Transvaal	TM	44632	F		minutoides (18)	HG934968	skull	1993-07-30	S. Africa	Natal	Klip River-Van Reenen
Transvaal	TM	44634	F		minutoides (Est)	HG934969	skull	1993-07-27	S. Africa	Natal	INANDA-VERULAM
Transvaal	TM	44737	F		minutoides (34)	HG934970	skull	1994-06-10	S. Africa	L Prov	Groblersdal	SCHUINSDRAAI N.R.,SCHUINSDRAAI 711KS
Transvaal	TM	46605	M		indutus	HG934971	skull	2002-11-12	S. Africa	Mpumalanga	Badplaas	Sjonajona
Iziko	ZM	7052	F		minutoides (34)	HG934972	skull	20/11-19/12/1902	S. Africa	Port St Johns
Iziko	ZM	8583	F		indutus	HG934973	skull	06/03/1903-8/11/1904	S. Africa	Table_Mountain
Iziko	ZM	8771	M		minutoides (34)	HG934974	skull	1905-02-12	S. Africa	Knysna
Iziko	ZM	37321	?		minutoides (18)	HG934975	skull	-/8/1975	S. Africa	Cape of GoodHope N. R.
Iziko	ZM	13524G	M		minutoides (18)	HG934976	skull	25/ 6/1914	S. Africa	Mfongosi
		I387			indutus + numt	HG934977	tissue		S. Africa			Sandveld
		I397			indutus + numt	HG934978	tissue		S. Africa			Sandveld
		US10			indutus + numt	AJ875070	tissue		S. Africa			Tussen die Reviere
		US62			minutoides (18)	HG934979	tissue		S. Africa			Sterkfontein
