# Supplementary material for: A Phylogeographic Survey of the Pygmy Mouse Mus minutoides in South Africa: Taxonomic and Karyotypic Inference from Cytochrome b Sequences of Museum Specimens
Source: PLoS One. 2014 Jun 6;9(6):e98499. doi: 10.1371/journal.pone.0098499 (PMC4048158; doi:10.1371/journal.pone.0098499)
Supplement: File S1 — Cytb sequence data in fasta format. (TXT) [file pone.0098499.s006.txt]

>DM904
ATGACAATCATACGAAAAACACATCCACTATTCAAGATACTTAACCACTCCTTCATCGAT
CTGCCCGCCCCTTCCAACATTTCATCATGATGAAACTTTGGATCTCTATTAGGAATCTGC
CTTATAGTCCAAATCCTCACAGGCCTGTTCCTAGCAATACACTATACATCAGACACAATA
ACAGCCTTCTCATCAGTAACACATATCTGCCGAGATGTAAACTATGGATGACTAATCCGA
TACTTACATGCCAACGGAGCCTCTATATTCTTCATCTGCTTATTTTTACACGTAGGACGG
GGAATGTACTACGGATCCTATGTATTTATAGAAACATGAAATATTGGAGTTATCTTACTG
TTTGCAGTGATAGCCACAGCATTCATAGGTTATGTCCTCCCATGAGGACAGATATCATTT
TGAGGGGCTACAGTAATTACAAACCTTCTATCAGCCATTCCATA----------------
------------------------------------------------------------
------------------------------------------------------------
------------------------------------------------------------
------------------------------------------------------------
------------------------------------------------------------
------------------------------------------------------------
------------------------------------------------------------
------------------------------------------------------------
------------------------------------------------------------
------------------------------------------------------------
------------------------------------------------------------
>DM1067
ATGACAATCATACGAAAAACACATCCACTATTCAAGATACTTAACCACTCCTTCATTGAT
CTACCTGCCCCTTCCAACATTTCATCATGATGAAACTTTGGATCTCTATTAGGAATCTGC
CTCATAGTCCAAATCCTCACAGGCCTGTTCCTAGCAATACACTATACATCAGACACAATA
ACAGCCTTCTCATCAGTAACACATATCTGCCGAGATGTAAACTATGGATGACTAATCCGA
TACTTACATGCCAACGGAGCCTCTATATTCTTCATCTGCTTATTTTTACACGTAGGACGG
GGAATGTACTACGGATCCTATGTATTTATAGAAACATGAAATATTGGAGTTATCTTACTG
TTTGCAGTGATAGCCACAGCATTCATAGGTTATGTCCTCCCAT-----------------
------------------------------------------------------------
------------------------------------------------------------
------------------------------------------------------------
------------------------------------------------------------
------------------------------------------------------------
------------------------------------------------------------
------------------------------------------------------------
------------------------------------------------------------
------------------------------------------------------------
------------------------------------------------------------
------------------------------------------------------------
------------------------------------------------------------
>DM1479
ATGACAATCATACGAAAAACACATCCACTATTCAAGATACTTAACCACTCCTTCATTGAT
CTACCTGCCCCTTCCAACATTTCATCATGATGAAACTTTGGATCTCTATTAGGAATCTGC
CTCATAGTCCAAATCCTCACAGGCCTGTTCCTAGCAATACACTATACATCAGACACAATA
ACAGCCTTCTCATCAGTAACACATATCTGCCGAGATGTAAACTATGGATGACTAATCCGA
TACTTACATGCCAACGGAGCCTCTATATTCTTCATCTGCTTATTTTTACACGTAGGACGG
GGAATGTACTACGGATCCTATGTATTTATAGAAACATGAAATATTGGAGTTATCTTACTG
TTTGCAGTGATAGCCACAGCATTCATAGGTTATGTCCTCCCATGAGGACAGATATCATTT
TGAGGGGCTACAGTAATTACAAACCTTTTATCAGCCATTCCATA----------------
------------------------------------------------------------
------------------------------------------------------------
------------------------------------------------------------
------------------------------------------------------------
------------------------------------------------------------
------------------------------------------------------------
------------------------------------------------------------
------------------------------------------------------------
------------------------------------------------------------
------------------------------------------------------------
------------------------------------------------------------
>DM1815
ATGACAATCATACGAAAAACACATCCACTATTCAAGATACTTAACCACTCCTTCATTGAT
CTACCTGCCCCTTCCAACATTTCATCATGATGAAACTTTGGATCTCTATTAGGAATCTGC
CTCATAGTCCAAATCCTCACAGGCCTGTTCCTAGCAATACACTATACATCAGACACAATA
ACAGCCTTCTCATCAGTAACACATATCTGCCGAGATGTAAACTATGGATGACTAATCCGA
TACTTACATGCCAACGGAGCCTCTATATTCTTCATCTGCTTATTTTTACACGTAGGACGG
GGAATGTACTACGGATCCTATGTATTTATAGAAACATGAAATATTGGAGTTATCTTACTG
TTTGCAGTGATAGCCACAGCATTCATAGGTTATGTCCTCCCAT-----------------
------------------------------------------------------------
------------------------------------------------------------
------------------------------------------------------------
------------------------------------------------------------
------------------------------------------------------------
------------------------------------------------------------
------------------------------------------------------------
------------------------------------------------------------
------------------------------------------------------------
------------------------------------------------------------
------------------------------------------------------------
------------------------------------------------------------
>DM3361
ATGACAATCATACGAAAAACACAYCCACTATTCAAGATAATTAACCACTCCTTCATCGAT
CTGCCTGCCCCTTCCAACATCTCATCATGATGAAACTTTGGGTCTCTATTAGGAATCTGC
CTTATAGTCCAAATCCTCACAGGCCTATTCCTAGCAATACACTACACATCAGACACGATA
ACAGCCTTCTCATCAGTAACACATATCTGCCGAGATGTAAACTATGGATGGCTAATCCGA
TACCTACATGCCAACGGGGCCTCTATATTCTTTATCTGCTTATTTTTACACGTAGGACGT
GGAATGTACTACGGATCCTACACATTTATAGAAACATGAAATATTGGGGTTATTTTACTA
TTTGCAGTAATAGCCACAGCATTTATAGGTTATGTCCTCCCATGGGGACAGATATCATTT
TGAGGCGCTACAGTAATTACAAACCTTCTATCAGCCATTCCATA----------------
------------------------------------------------------------
------------------------------------------------------------
------------------------------------------------------------
------------------------------------------------------------
------------------------------------------------------------
------------------------------------------------------------
------------------------------------------------------------
------------------------------------------------------------
------------------------------------------------------------
------------------------------------------------------------
------------------------------------------------------------
>DM3396
ATGACAATCATACGAAAAACACACCCACTATTCAAGATAATTAATCACTCCTTCATCGAT
CTGCCTGCCCCTTCCAACATCTCATCATGATGAAACTTTGGGTCTCTATTAGGAATCTGC
CTTATAGTCCAAATCCTCACAGGCCTATTCCTAGCAATACACTACACATCAGACACGATA
ACAGCCTTCTCATCAGTAACACATATCTGCCGAGATGTAAACTATGGATGGCTAATCCGA
TACCTACATGCCAACGGGGCCTCTATATTCTTTATCTGCTTATTTTTACACGTAGGACGT
GGAATGTACTACGGATCCTACACATTTATAGAAACATGAAATATTGGGGTTATTTTACTA
TTTGCAGTAATAGCCACAGCATTTATAGGTTATGTCCTCCCAT-----------------
------------------------------------------------------------
------------------------------------------------------------
------------------------------------------------------------
------------------------------------------------------------
------------------------------------------------------------
------------------------------------------------------------
------------------------------------------------------------
------------------------------------------------------------
------------------------------------------------------------
------------------------------------------------------------
------------------------------------------------------------
------------------------------------------------------------
>DM4182
ATGACAATCATACGAAAAACACACCCACTATTCAAGATAATTAATCACTCCTTCATCGAT
CTGCCTACCCCTTCCAACATCTCATCATGATGAAACTTTGGATCTCTATTAGGAATCTGC
CTTATAGTCCAAATCCTCACAGGCCTATTCCTAGCAATACACTACACATCAGACACGATA
ACAGCCTTCTCATCAGTAACACATATCTGCCGAGATGTAAACTATGGATGGCTAATCCGA
TACCTACATGCCAACGGGGCCTCTATATTCTTTATCTGTTTATTTTTACACGTAGGACGG
GGAATGTACTACGGATCCTACACATTTATAGAAACATGAAATATTGGGGTTATTTTACTA
TTTGCAGTAATAGCCACAGCATTTATAGGTTATGTCCTCCCATGGGGACAGATATCATTT
TGAGGGGCTACAGTAATTACAAACCTTCTATCAGCCATTCCATATGTAGGAACTACTCTA
GTAGAATGAATTTGAGGCGGATTCTCAGTAGATAAAGCCACCCTAACCCGATTTTTTGCT
TTCCACTTTATCCTACCATTCATCATTGCGGCATTAGTAATTGTCCACCTCCTTTTCCTT
CACGAAACAGGATCTAACAACCCCACCGGCCTTAACTCCGATGCCGACAAAATCCCATTC
CACCCTTACTATACCATCAAAGACATCCTAGGAGCCCTAATTATGCTCCTCTTCCTTATA
ACCTTAGTCCTCTTCTTCCCAGACATATTAGGTGATCCCGACAATTACATACCAGCCAAC
CCACTAAACACTCCACCTCATATTAAGCCAGAATGATATTTCTTATTTGCATATGCCATT
CTACGCTCAATCCCTAATAAGCTAGGAGGAGTCCTAGCCCTAATTTTATCTATCCTAATC
CTTGCGTTCCTCCCATTCCTCCACACATCCAAACAACGAAGCCTAATATTCCGCCCAATC
ACCCAAGCCTTATACTGAATTCTAGTAGCCAACCTACTAATCCTCACTTGAATTGGAGGT
CAACCAGTAGAACACCCATTTATCATTATTGGTCAACTAGCCTCCATCTCTTACTTCACT
ATTATCCTCATCATGATACCAGTCGCAGGTATCATTGAAGACAAATTATTAAAACTCTAC
>DM4695_Zimbabwe
ATGACAATCATACGAAAAACACATCCACTATTCAAGATACTTAACCACTCCTTCATCGAT
CTGCCTGCCCCTTCCAACATTTCATCATGATGAAACTTTGGGTCTCTATTAGGAATCTGC
CTTATAGTCCAAATCCTCACAGGCCTGTTCCTAGCAATACACTATACATCAGACACAATA
ACAGCCTTCTCATCAGTAACACATATCTGCCGAGATGTAAACTATGGATGACTAATCCGA
TACTTACATGCCAACGGAGCCTCTATATTCTTCATCTGCTTATTTTTACACGTAGGACGG
GGAATGTACTACGGATCCTATGTATTTATAGAAACATGAAATATTGGGGTTATCTTACTG
TTTGCAGTGATAGCCACAGCATTCATAGGTTATGTCCTCCCAT-----------------
------------------------------------------------------------
------------------------------------------------------------
------------------------------------------------------------
------------------------------------------------------------
------------------------------------------------------------
------------------------------------------------------------
------------------------------------------------------------
------------------------------------------------------------
------------------------------------------------------------
------------------------------------------------------------
------------------------------------------------------------
------------------------------------------------------------
>DM7527
ATGACAATCATACGAAAAACACATCCACTATTCAAGATACTTAACCACTCCTTCATCGAT
CTGCCTGCCCCTTCCAACATTTCATCATGATGAAACTTTGGATCTCTATTAGGAATCTGC
CTTATAGTCCAAATCCTCACAGGCCTGTTCCTAGCAATACACTATACATCAGACACAATA
ACAGCCTTCTCATCAGTAACACATATCTGCCGAGATGTAAACTATGGATGACTAATCCGA
TACTTACATGCCAACGGAGCCTCTATATTCTTCATCTGCTTATTTTTACACGTAGGACGG
GGAATGTACTACGGATCCTATGTATTTATAGAAACATGAAATATTGGAGTTATCTTACTG
TTTGCAGTGATAGCCACAGCATTCATAGGTTATGTCCTCCCATGAGGACAGATATCATTT
TGAGGGGCTACAGTAATTACAAACCTTCTATCAGCCATTCCATATGTAGGAACTACTCTA
GTAGAATGAATTTGAGGCGGATTCTCAGTAGATAAAGCCACCCTGACCCGATTTTTTGCT
TTCCACTTCATCCTACCATTCATTATTGCAGCATTAGTAATCGTCCACCTCCTTTTCCTT
CACGAAACAGGATCTAACAATCCCACCGGCCTTAACTCCGATGCCGACAAAATCCCATTC
CACCCTTATTATACCATCAAAGACATCCTAGGAATCCTTATTATACTCCTCTTTCTTATA
ACCTTAGTCCTCTTCTTCCCAGACATGTTAGGTGACCCCGACAATTATATACCAGCCAAC
CCACTAAACACTCCACCTCATATTAAGCCAGAATGATATTTCTTATTCGCATATGCCATT
CTACGCTCAATTCCCAATAAGCTAGGAGGAGTCTTAGCCCTAATTTTATCTATCCTAATC
CTAGCGTTTCTCCCATTCCTTCACACATCCAAACAACGAAGCCTAATATTCCGCCCAATC
ACCCAAGCCTTATACTGAATTCTAGTAGCTAACCTACTTATCCTCACTTGAATTGGAGGT
CAACCAGTAGAACACCCATTCATCATTATTGGACAACTAGCCTCCATCTCCTACTTTACT
ATTATCCTCGTTCTAATACCAGTCGCAGGTATTATTGAAGACAAATTACTAAAACTCTAT
>DM7530
ATGACAATCATACGAAAAACACATCCACTATTCAAGATACTTAACCACTCCTTCATCGAT
CTGCCTGCCCCTTCCAACATTTCATCATGATGAAACTTTGGATCTCTATTAGGAATCTGC
CTTATAGTCCAAATCCTCACAGGCCTGTTCCTAGCAATACACTATACATCAGACACAATA
ACGGCCTTCTCATCAGTAACACATATCTGCCGAGATGTAAACTATGGATGACTAATCCGA
TACTTACATGCCAACGGAGCCTCTATATTCTTCATCTGCTTATTTTTACACGTAGGACGG
GGAATGTACTACGGATCCTATGTATTTATAGAAACATGAAATATTGGAGTTATCTTAATG
TTTGCAGTGATAGCCACAGCATTCATAGGTTATGTCCTCCCATGAGGTCAGATATCATTT
TGAGGGGCTACAGTAATTACAAACCTTCTATCAGCCATTCCATATGTAGGAACTACTCTA
GTAGAATGAATTTGAGGCGGATTCTCAGTAGATAAAGCCACCCTGACCCGATTTTTTGCT
TTCCACTTCATCCTACCATTCATTATTGCAGCATTAGTAATCGTCCACCTCCTTTTCCTT
CACGAAACAGGATCTAACAATCCCACCGGCCTTAACTCCGATGCCGACAAAATCCCATTC
CACCCTTATTATACCATCAAAGACATCCTAGGAATCCTAATTATACTCCTCTTTCTTATA
ACCTTAGTCCTCTTCTTCCCAGACATATTAGGTGACCCCGACAATTATATACCAGCCAAC
CCACTAAACACTCCACCTCATATTAAGCCAGAATGATATTTCTTATTCGCATATGCCATT
CTACGCTCAATTCCCAATAAGCTAGGAGGAGTCTTAGCCCTAATTTTATCTATCCTAATC
CTAGCGTTTCTCCCATTCCTTCACACATCCAAACAACGAAGCCTAATATTCCGCCCAATC
ACCCAAGCCTTATACTGAATTCTAGTAGCTAACCTACTTATCCTCACTTGAATTGGAGGT
CAACCAGTAGAACACCCATTCATCATTATTGGACAACTAGCCTCCATCTCCTACTTTACT
ATTATCCTCGTTCTAATACCAGTCGCAGGTATTATTGAAGACAAATTACTAAAACTCTAT
>DM7889
ATGACAATCATACGAAAAACACATCCACTATTCAAGATACTTAACCACTCCTTCATCGAT
CTGCCTGCCCCTTCCAACATTTCATCATGATGAAACTTTGGATCTCTATTAGGAATCTGC
CTTATAGTCCAAATCCTCACAGGCCTGTTCCTAGCAATACACTATACATCAGACACAATA
ACAGCCTTCTCATCAGTAACACATATCTGCCGAGATGTAAACTATGGATGACTAATCCGA
TACTTACATGCCAACGGAGCCTCTATATTCTTCATCTGCTTATTTTTACACGTAGGACGG
GGAATGTACTACGGATCCTATGTATTTATAGAAACATGAAATATTGGAGTTATCTTACTG
TTTGCAGTGATAGCCACAGCATTCATAGGTTATGTCCTCCCAT-----------------
------------------------------------------------------------
------------------------------------------------------------
------------------------------------------------------------
------------------------------------------------------------
------------------------------------------------------------
------------------------------------------------------------
------------------------------------------------------------
------------------------------------------------------------
------------------------------------------------------------
------------------------------------------------------------
------------------------------------------------------------
------------------------------------------------------------
>DM7892
ATGACAATCATACGAAAAACACATCCACTATTCAAGATACTTAACCACTCCTTCATCGAT
CTGCCTGCCCCTTCCAACATTTCATCATGATGAAACTTTGGATCTCTATTAGGAATCTGC
CTTATAGTCCAAATCCTCACAGGCCTGTTCCTAGCAATACACTATACATCAGACACAATA
ACAGCCTTCTCATCAGTAACACATATCTGCCGAGATGTAAACTATGGATGACTAATCCGA
TACTTACATGCCAACGGAGCCTCTATATTCTTCATCTGCTTATTTTTACACGTAGGACGG
GGAATGTACTACGGATCCTATGTATTTATAGAAACATGAAATATTGGAGTTATCTTACTG
TTTGCAGTGATAGCCACAGCATTCATAGGTTATGTCCTCCCAT-----------------
------------------------------------------------------------
------------------------------------------------------------
------------------------------------------------------------
------------------------------------------------------------
------------------------------------------------------------
------------------------------------------------------------
------------------------------------------------------------
------------------------------------------------------------
------------------------------------------------------------
------------------------------------------------------------
------------------------------------------------------------
------------------------------------------------------------
>DM7902
ATGACAATCATACGAAAAACACATCCACTATTCAAGATACTTAACCACTCCTTCATTGAT
CTGCCTGCCCCTTCCAACATTTCATCATGATGAAACTTTGGATCTCTATTAGGAATCTGC
CTTATAGTCCAAATCCTCACAGGCCTGTTCCTAGCAATACACTATACATCAGACACAATA
ACAGCCTTCTCATCAGTAACACATATCTGCCGAGATGTAAACTATGGATGACTAATCCGA
TATTTACATGCCAACGGAGCCTCTATATTCTTCATCTGCTTATTTTTACACGTAGGACGG
GGAATGTACTACGGATCCTATGTATTTATAGAAACATGAAATATTGGAGTTATCTTACTG
TTTGCAGTGATAGCCACAGCATTCATAGGTTATGTCCTCCCATGAGGACAGATATCATTT
TGAGGGGCTACAGTAATTACAAACCTTCTATCAGCCATTCCATATGTAGGAACTACTCTA
GTAGAATGGATTTGAGGCGGATTCTCAGTAGATAAAGCCACCCTGACCCGATTTTTTGCT
TTCCACTTCATCCTACCATTCATTATTGCAGCATTAGTAATCGTCCACCTCCTCTTCCTT
CACGAAACAGGATCTAACAATCCCACCGGCCTTAACTCCGATGCCGACAAAATCCCATTC
CACCCTTACTATACCATCAAAGACATCCTAGGAATCCTAATTATATTCCTCTTTCTTATA
ACCTTAGTCCTCTTCTTCCCAGACATATTAGGTGACCCCGACAATTATATACCAGCCAAC
CCACTAAACACTCCACCTCATATTAAGCCAGAATGATATTTCTTATTCGCATATGCCATT
CTACGCTCAATTCCCAATAAGCTAGGAGGAGTCTTAGCCCTAATTTTATCTATCCTAATC
CTAGCGTTTCTCCCATTCCTTCACACATCCAAACAACGAAGCCTAATATTCCGCCCAATC
ACCCAAGCCTTATACTGGATTCTAGTAGCTAACCTACTTATCCTCACTTGAATTGGAGGT
CAACCAGTAGAACACCCATTCATCATTATTGGACAACTAGCCTCCATCTCCTACTTTACT
ATTATCCTCGTTCTAATACCAGTCGCAGGTATTATTGAAGACAAATTACTAAAACTCTAT
>DM7939
ATGACAATCATACGAAAAACACATCCACTATTCAAGATACTTAACCACTCCTTCATTGAT
CTGCCTGCCCCTTCCAACATTTCATCATGATGAAACTTTGGATCTCTATTAGGAATCTGC
CTTATAGTCCAAATCCTCACAGGCCTGTTCCTAGCAATACACTATACATCAGACACAATA
ACAGCCTTCTCATCAGTAACACATATCTGCCGAGATGTAAACTATGGATGACTAATCCGA
TATTTACATGCCAACGGAGCCTCTATATTCTTCATCTGCTTATTTTTACACGTAGGACGG
GGAATGTACTACGGATCCTATGTATTTATAGAAACATGAAATATTGGAGTTATCTTACTG
TTTGCAGTGATAGCCACAGCATTCATAGGTTATGTCCTCCCATGAGGACAGATATCATTT
TGAGGGGCTACAGTAATTACAAACCTTCTATCAGCCATTCCATATGTAGGAACTACTCTA
GTAGAATGGATTTGAGGCGGATTCTCAGTAGATAAAGCCACCCTGACCCGATTTTTTGCT
TTCCACTTCATCCTACCATTCATTATTGCAGCATTAGTAATCGTCCACCTCCTCTTCCTT
CACGAAACAGGATCTAACAATCCCACCGGCCTTAACTCCGATGCCGACAAAATCCCATTC
CACCCTTACTATACCATCAAAGACATCCTAGGAATCCTAATTATATTCCTCTTTCTTATA
ACCTTAGTCCTATTCTTCCCAGACATATTAGGTGACCCCGACAATTATATACCAGCCAAC
CCACTAAACACTCCACCTCATATTAAGCCAGAATGATATTTCTTATTCGCATATGCCATT
CTACGCTCAATTCCCAATAAGCTAGGAGGAGTCTTAGCCCTAATTTTATCTATCCTAATC
CTAGCGTTTCTCCCATTCCTTCACACATCCAAACAACGAAGCCTAATATTCCGCCCAATC
ACCCAAGCCTTATACTGGATTCTAGTAGCTAACCTACTTATCCTCACTTGAATTGGAGGT
CAACCAGTAGAACACCCATTCATCATTATTGGACAACTAGCCTCCATCTCCTACTTTACT
ATTATCCTCGTTCTAATACCAGTCGCAGGTATTATTGAAGACAAATTACTAAAACTCTAT
>DM7940
ATGACAATCATACGAAAAACACATCCACTATTCAAGATACTTAACCACTCCTTCATYGAT
CTGCCTGCCCCTTCCAACATTTCATCATGATGAAACTTTGGATCTCTATTAGGAATCTGC
CTTATAGTCCAAATCCTCACAGGCCTGTTCCTAGCAATACACTATACATCAGACACAATA
ACRGCCTTCTCATCAGTAACACATATCTGCCGAGATGTAAACTATGGATGACTAATCCGA
TACTTACATGCCAACGGAGCCTCTATATTCTTCATCTGCTTATTTTTACACGTAGGACGG
GGAATGTACTACGGATCCTATGTATTTATAGAAACATGAAATATTGGAGTTATCTTAMTG
TTTGCAGTGATAGCCACAGCATTCATAGGTTATGTCCTCCCATGAGGWCAGATATCATTT
TGAGGGGCTACAGTAATTACAAACCTTCTATCAGCCATTCCATATGTAGGAACTACTCTA
GTAGAATGAATTTGAGGCGGATTCTCAGTAGATAAAGCCACCCTGACCCGATTTTTTGCT
TTCCACTTCATCCTACCATTCATTATTGCAGCATTAGTAATCGTCCACCTCCTTTTCCTT
CACGAAACAGGATCTAACAATCCCACCGGCCTTAACTCCRATGCCGACAAAATCCCATTC
CACCCTTAYTATACCATCAAAGACATCCTAGGAATCCTAATTATAYTCCTCTTTCTTATA
ACCTTAGTCCTCTTCTTCCCAGACATATTAGGTGACCCCGACAATTATATACCAGCCAAC
CCACTAAACACTCCACCTCATATTAAGCCAGAATGATATTTCTTATTCGCATATGCCATT
CTACGCTCAATTCCCAATAAGCTAGGAGGAGTCTTAGCCCTAATTTTATCTATCCTAATC
CTAGCGTTTCTCCCATTCCTTCACACATCCAAACAACGAAGCCTAATATTCCGCCCAATC
ACCCAAGCCTTATACTGRATTCTAGTAGCTAACCTACTTATCCTCACTTGAATTGGAGGT
CAACCAGTAGAACACCCATTCATCATTATTGGACAACTAGCCTCCATCTCCTACTTTACT
ATTATCCTCATTCTAATACCAGTCGCAGGTATTATTGAAGACAAATTACTAAAACTCTAT
>DM7942
ATGACAATCATACGAAAAACACATCCACTATTCAAGATACTTAACCACTCCTTCATCGAT
CTGCCTGCCCCTTCCAACATTTCATCATGATGAAACTTTGGATCTCTATTAGGAATCTGC
CTTATAGTCCAAATCCTCACAGGCCTGTTCCTAGCAATACACTATACATCAGACACAATA
ACGGCCTTCTCATCAGTAACACATATCTGCCGAGATGTAAACTATGGATGACTAATCCGA
TACTTACATGCCAACGGAGCCTCTATATTCTTCATCTGCTTATTTTTACACGTAGGACGG
GGAATGTACTACGGATCCTATGTATTTATAGAAACATGAAATATTGGAGTTATCTTAATG
TTTGCAGTGATAGCCACAGCATTCATAGGTTATGTCCTCCCATGAGGTCAGATATCATTT
TGAGGGGCTACAGTAATTACAAACCTTCTATCAGCCATTCCATATGTAGGAACTACTCTA
GTAGAATGAATTTGAGGCGGATTCTCAGTAGATAAAGCCACCCTGACCCGATTTTTTGCT
TTCCACTTCATCCTACCATTCATTATTGCAGCATTAGTAATCGTCCACCTCCTTTTCCTT
CACGAAACAGGATCTAACAATCCCACCGGCCTTAACTCCGATGCCGACAAAATCCCATTC
CACCCTTATTATACCATCAAAGACATCCTAGGAATCCTAATTATACTCCTCTTTCTTATA
ACCTTAGTCCTCTTCTTCCCAGACATATTAGGTGACCCCGACAATTATATACCAGCCAAC
CCACTAAACACTCCACCTCATATTAAGCCAGAATGATATTTCTTATTCGCATATGCCATT
CTACGCTCAATTCCCAATAAGCTAGGAGGAGTCTTAGCCCTAATTTTATCTATCCTAATC
CTAGCGTTTCTCCCATTCCTTCACACATCCAAACAACGAAGCCTAATATTCCGCCCAATC
ACCCAAGCCTTATACTGAATTCTAGTAGCTAACCTACTTATCCTCACTTGAATTGGAGGT
CAACCAGTAGAACACCCATTCATCATTATTGGACAACTAGCCTCCATCTCCTACTTTACT
ATTATCCTCGTTCTAATACCAGTCGCAGGTATTATTGAAGACAAATTACTAAAACTCTAT
>DM7943
ATGACAATCATACGAAAAACACATCCACTATTCAAGATACTTAACCACTCCTTCATTGAT
CTGCCTGCCCCTTCCAACATTTCATCATGATGAAACTTTGGATCTCTATTAGGAATCTGC
CTTATAGTCCAAATCCTCACAGGCCTGTTCCTAGCAATACACTATACATCAGACACAATA
ACAGCCTTCTCATCAGTAACACATATCTGCCGAGATGTAAACTATGGATGACTAATCCGA
TATTTACATGCCAACGGAGCCTCTATATTCTTCATCTGCTTATTTTTACACGTAGGACGG
GGAATGTACTACGGATCCTATGTATTTATAGAAACATGAAATATTGGAGTTATCTTACTG
TTTGCAGTGATAGCCACAGCATTCATAGGTTATGTCCTCCCAT-----------------
------------------------------------------------------------
------------------------------------------------------------
------------------------------------------------------------
------------------------------------------------------------
------------------------------------------------------------
------------------------------------------------------------
------------------------------------------------------------
------------------------------------------------------------
------------------------------------------------------------
------------------------------------------------------------
------------------------------------------------------------
------------------------------------------------------------
>DM7944
ATGACAATCATACGAAAAACACATCCACTATTCAAGATACTTAACCACTCCTTCATCGAT
CTGCCTGCCCCTTCCAACATTTCATCATGATGAAACTTTGGATCTCTATTAGGAATCTGC
CTTATAGTCCAAATCCTCACAGGCCTGTTCCTAGCAATACACTATACATCAGACACAATA
ACAGCCTTCTCATCAGTAACACATATCTGCCGAGATGTAAACTATGGATGACTAATCCGA
TACTTACATGCCAACGGAGCCTCTATATTCTTCATCTGCTTATTTTTACACGTAGGACGG
GGAATGTACTACGGATCCTATGTATTTATAGAAACATGAAATATTGGAGTTATCTTACTG
TTTGCTGTGATAGCCACAGCATTCATAGGTTATGTCCTCCCAT-----------------
------------------------------------------------------------
------------------------------------------------------------
------------------------------------------------------------
------------------------------------------------------------
------------------------------------------------------------
------------------------------------------------------------
------------------------------------------------------------
------------------------------------------------------------
------------------------------------------------------------
------------------------------------------------------------
------------------------------------------------------------
------------------------------------------------------------
>DM7946
ATGACAATCATACGAAAAACACATCCACTATTCAAGATACTTAACCACTCCTTCATCGAT
CTGCCTGCCCCTTCCAACATTTCATCATGATGAAACTTTGGATCTCTATTAGGAATCTGC
CTTATAGTCCAAATCCTCACAGGCCTGTTCCTAGCAATACACTATACATCAGACACAATA
ACAGCCTTCTCATCAGTAACACATATCTGCCGAGATGTAAACTATGGATGACTAATCCGA
TACTTACATGCCAACGGAGCCTCTATATTCTTCATCTGCTTATTTTTACACGTAGGACGG
GGAATGTACTACGGATCCTATGTATTTATAGAAACATGAAATATTGGAGTTATCTTACTG
TTTGCAGTGATAGCCACAGCATTCATAGGTTATGTCCTCCCATGAGGACAGATATCATTT
TGAGGGGCTACAGTAATTACAAACCTTCTATCAGCCATTCCATATGTAGGAACTACTCTA
GTAGAATGAATTTGAGGCGGATTCTCAGTAGATAAAGCCACCCTGACCCGATTTTTTGCT
TTCCACTTCATCCTACCATTCATTATTGCAGCATTAGTAATCGTCCACCTCCTTTTCCTT
CACGAAACAGGATCTAACAATCCCACCGGCCTTAACTCCGATGCCGACAAAATCCCATTC
CACCCTTATTATACCATCAAAGACATCCTAGGAATCCTTATTATACTCCTCTTTCTTATA
ACCTTAGTCCTCTTCTTCCCAGACATGTTAGGTGACCCCGACAATTATATACCAGCCAAC
CCACTAAACACTCCACCTCATATTAAGCCAGAATGATATTTCTTATTCGCATATGCCATT
CTACGCTCAATTCCCAATAAGCTAGGAGGAGTCTTAGCCCTAATTTTATCTATCCTAATC
CTAGCGTTTCTCCCATTCCTTCACACATCCAAACAACGAAGCCTAATATTCCGCCCAATC
ACCCAAGCCTTATACTGAATTCTAGTAGCTAACCTACTTATCCTCACTTGAATTGGAGGT
CAACCAGTAGAACACCCATTCATCATTATTGGACAACTAGCCTCCATCTCCTACTTTACT
ATTATCCTCGTTCTAATACCAGTCGCAGGTATTATTGAAGACAAATTACTAAAACTCTAT
>DM7947
ATGACAATCATACGAAAAACACATCCACTATTCAAGATACTTAACCACTCCTTCATCGAT
CTGCCTGCCCCTTCCAACATTTCATCATGATGAAACTTTGGATCTCTATTAGGAATCTGC
CTTATAGTCCAAATCCTCACAGGCCTGTTCCTAGCAATACACTATACATCAGACACAATA
ACAGCCTTCTCATCAGTAACACATATCTGCCGAGATGTAAACTATGGATGACTAATCCGA
TACTTACATGCCAACGGAGCCTCTATATTCTTCATCTGCTTATTTTTACACGTAGGACGG
GGAATGTACTACGGATCCTATGTATTTATAGAAACATGAAATATTGGAGTTATCTTACTG
TTTGCAGTGATAGCCACAGCATTCATAGGTTATGTCCTCCCATGAGGACAGATATCATTT
TGAGGGGCTACAGTAATTACAAACCTTCTATCAGCCATTCCATATGTAGGAACTACTCTA
GTAGAATGAATTTGAGGCGGATTCTCAGTAGATAAAGCCACCCTGACCCGATTTTTTGCT
TTCCACTTCATCCTACCATTCATTATTGCAGCATTAGTAATCGTCCACCTCCTTTTCCTT
CACGAAACAGGATCTAACAATCCCACCGGCCTTAACTCCGATGCCGACAAAATCCCATTC
CACCCTTATTATACCATCAAAGACATCCTAGGAATCCTAATTATACTCCTCTTTCTTATA
ACCTTAGTCCTCTTCTTCCCAGACATATTAGGTGACCCCGACAATTATATACCAGCCAAC
CCACTAAACACTCCACCTCATATTAAGCCAGAATGATATTTCTTATTCGCATATGCCATT
CTACGCTCAATTCCCAATAAGCTAGGAGGAGTCTTAGCCCTAATTTTATCTATCCTAATC
CTAGCGTTTCTCCCATTCCTTCACACATCCAAACAACGAAGCCTAATATTCCGCCCAATC
ACCCAAGCCTTATACTGAATTCTAGTAGCTAACCTACTTATCCTCACTTGAATTGGAGGT
CAACCAGTAGAACACCCATTCATCATTATTGGACAACTAGCCTCCATCTCCTACTTTACT
ATTATCCTCGTTCTAATACCAGTCGCAGGTATTATTGAAGACAAATTACTAAAACTCTAT
>DM7973
ATGACAATCATACGAAAAACACATCCACTATTCAAGATACTTAACCACTCCTTCATTGAT
CTGCCTGCCCCTTCCAACATTTCATCATGATGAAACTTTGGATCTCTATTAGGAATCTGC
CTTATAGTCCAAATCCTCACAGGCCTGTTCCTAGCAATACACTATACATCAGACACAATA
ACAGCCTTCTCATCAGTAACACATATCTGCCGAGATGTAAACTATGGATGACTAATCCGA
TACTTACATGCCAACGGAGCCTCTATATTCTTCATCTGCTTATTTTTACACGTAGGACGG
GGAATGTACTACGGATCCTATGTATTTATAGAAACATGAAATATTGGAGTTATCTTACTG
TTTGCAGTGATAGCCACAGCATTCATAGGTTATGTCCTCCCATGAGGACAGATATCATTT
TGAGGGGCTACAGTAATTACAAACCTTCTATCAGCCATTCCATATGTAGGAACTGCTCTA
GTAGAATGAATTTGAGGCGGATTCTCAGTAGATAAAGCCACCCTGACCCGATTTTTTGCT
TTCCACTTCATCCTACCATTCATTATTGCAGCATTAGTAATCGTCCACCTCCTTTTCCTT
CACGAAACAGGATCTAACAATCCCACCGGCCTTAACTCCGATGCCGACAAAATCCCATTC
CACCCTTACTATACCATCAAAGACATCCTAGGAATCCTAATTATATTCCTCTTTCTTATA
ACCTTAGTCCTCTTCTTCCCAGACATATTAGGTGACCCCGACAATTATATACCAGCCAAC
CCACTAAACACTCCACCTCATATTAAGCCAGAATGATATTTCTTATTCGCATATGCCATT
CTACGCTCAATTCCCAATAAGCTAGGAGGAGTCTTAGCCCTAATTTTATCTATCCTAATC
CTAGCGTTTCTCCCATTCCTTCACACATCCAAACAACGAAGCCTAATATTCCGCCCAATC
ACCCAAGCCTTATACTGGATTCTAGTAGCTAACCTACTTATCCTCACTTGAATTGGAGGT
CAACCAGTAGAACACCCATTCATCATTATTGGACAACTAGCCTCCATCTCCTACTTTACT
ATTATCCTCGTTCTAATACCAGTCGCAGGTATTATTGAAGACAAATTACTAAAACTCTAT
>DM7976
--------CATACGAAAAACACATCCACTATTCAAGATACTTAACCACTCCTTCATCGAT
CTGCCTGCCCCTTCCAACATTTCATCATGATGAAACTTTGGATCTCTATTAGGAATCTGC
CTTATAGTCCAAATCCTCACAGGCCTGTTCCTAGCAATACACTATACATCAGACACAATA
ACAGCCTTCTCATCAGTAACACATATCTGCCGAGATGTAAACTATGGATGACTAATCCGA
TACTTACATGCCAACGGAGCCTCTATATTCTTCATYTGYTTATTTTTACACGTAGGACGG
GGAATGTACTACGGATCCTATGTATTTATAGAAACATGAAATATTGGAGTTATCTTACTG
TTTGCAGTGATAGCCACAGCATTCATAGGTTATGTCCTCCCATGAGGTCAGATATCATTT
TGAGGGGCTACAGTAATTACAAACCTTCTATCAGCCATTCCATA----------------
------------------------------------------------------------
------------------------------------------------------------
------------------------------------------------------------
------------------------------------------------------------
------------------------------------------------------------
------------------------------------------------------------
------------------------------------------------------------
------------------------------------------------------------
------------------------------------------------------------
------------------------------------------------------------
------------------------------------------------------------
>DM7984
ATGACAATCATACGAAAAACACATCCACTATTCAAGATACTTAACCACTCCTTCATTGAT
CTGCCTGCCCCTTCCAACATTTCATCATGATGAAACTTTGGATCTCTATTAGGAATCTGC
CTTATAGTCCAAATCCTCACAGGCCTGTTCCTAGCAATACACTATACATCAGACACAATA
ACAGCCTTCTCATCAGTAACACATATCTGCCGAGATGTAAACTATGGATGACTAATCCGA
TACTTACATGCCAACGGAGCCTCTATATTCTTCATCTGCTTATTTTTACACGTAGGACGG
GGAATGTACTACGGATCCTATGTATTTATAGAAACATGAAATATTGGAGTTATCTTACTG
TTTGCAGTGATAGCCACAGCATTCATAGGTTATGTCCTCCCATGAGGACAGATATCATTT
TGAGGGGCTACAGTAATTACAAACCTTCTATCAGCCATTCCATATGTAGGAACTACTCTA
GTAGAATGAATTTGAGGCGGATTCTCAGTAGATAAAGCCACCCTGACCCGATTTTTTGCT
TTCCACTTCATCCTACCATTCATTATTGCAGCATTAGTAATCGTCCACCTCCTTTTCCTT
CACGAAACAGGATCTAACAATCCCACCGGCCTTAACTCCGATGCCGACAAAATCCCATTC
CACCCTTACTATACCATCAAAGACATCCTAGGAATCCTAATTATATTCCTCTTTCTTATA
ATCTTAGTCCTCTTCTTCCCAGACATATTAGGTGACCCCGACAATTATATACCAGCCAAC
CCACTAAACACTCCACCTCATATTAAGCCAGAATGATATTTCTTATTCGCATATGCCATT
CTACGCTCAATTCCCAATAAGCTAGGAGGAGTCTTAGCCCTAATTTTATCTATCCTAATC
CTAGCGTTTCTCCCATTCCTTCACACATCCAAACAACGAAGCCTAATATTCCGCCCAATC
ACCCAAGCCTTATACTGGATTCTAGTAGCTAACCTACTTATCCTCACTTGAATTGGAGGT
CAACCAGTAGAACACCCATTCATCATTATTGGACAACTAGCCTCCATCTCCTACTTTACT
ATTATCCTCGTTCTAATACCAGTCGCAGGTATTATTGAAGACAAATTACTAAAACTCTAT
>DM8819
ATGACAATCATACGAAAAACACATCCACTATTCAAGATACTTAACCACTCCTTCATTGAT
CTACCTGCCCCTTCCAACATTTCATCATGATGAAACTTTGGATCTCTATTAGGAATCTGC
CTCATAGTCCAAATCCTCACAGGCCTGTTCCTAGCAATACACTATACATCAGACACAATA
ACAGCCTTCTCATCAGTAACACATATCTGCCGAGATGTAAACTATGGATGACTAATCCGA
TACTTACATGCCAACGGAGCCTCTATATTCTTCATCTGCTTATTTTTACACGTAGGACGG
GGAATGTACTACGGATCCTATGTATTTATAGAAACATGAAATATTGGAGTTATCTTACTG
TTTGCAGTGATAGCCACAGCATTCATAGGTTATGTCCTCCCAT-----------------
------------------------------------------------------------
------------------------------------------------------------
------------------------------------------------------------
------------------------------------------------------------
------------------------------------------------------------
------------------------------------------------------------
------------------------------------------------------------
------------------------------------------------------------
------------------------------------------------------------
------------------------------------------------------------
------------------------------------------------------------
------------------------------------------------------------
>KM3183
ATGACAATCATACGAAAATCACACCCACTACTTAAAATACTTAACCACTCTTTTATTGAT
TTACCTGCTCCCTCCAACATCTCATCATGATGAAACTTTGGCTCACTATTAGGAATCTGT
CTTATAGTCCAAATTCTCACAGGCTTATTCTTAGCCATACATTATACATCTGACACAATA
ACAGCTTTTTCATCAGTAACACATATCTGTCGAGACGTAAACTACGGATGATTAATCCGA
TATATACACGCAAACGGAGCCTCCATATTCTTTATCTGCTTATTTATACACGTAGGACGA
GGAATATACTATGGATCTTACACATTTATAGAAACATGAAATATTGGGGTTATTCTATTA
TTCGCTGTGATAGCCACAGCATTTATAGGTTATGTCCTCCCATGAGGACAAATATCATTT
TGAGGGGCCACAGTAATTACAAATCTTCTATCAGCAGTTCCATA----------------
------------------------------------------------------------
------------------------------------------------------------
------------------------------------------------------------
------------------------------------------------------------
------------------------------------------------------------
------------------------------------------------------------
------------------------------------------------------------
------------------------------------------------------------
------------------------------------------------------------
------------------------------------------------------------
------------------------------------------------------------
>KM11840_Malawi
ATGACAATCATACGAAAATCACACCCACTACTTAAAATACTTAACCACTCTTTTATTGAT
TTACCTGCTCCCTCCAACATCTCATCATGATGAAACTTTGGCTCACTATTAGGAATCTGT
CTTATAGTCCAAATTCTCACAGGCTTATTCTTAGCCATACATTATACATCTGACACAATA
ACAGCTTTTTCATCAGTAACACATATCTGTCGAGACGTAAACTACGGATGATTAATCCGA
TATATACACGCAAACGGAGCCTCCATATTCTTTATCTGCTTATTTATACACGTAGGACGA
GGAATATACTATGGATCTTACACATTTATAGAAACATGAAATATTGGGGTTATTCTATTA
TTCGCTGTGATAGCCACAGCATTTATAGGTTATGTCCTCCCAT-----------------
------------------------------------------------------------
------------------------------------------------------------
------------------------------------------------------------
------------------------------------------------------------
------------------------------------------------------------
------------------------------------------------------------
------------------------------------------------------------
------------------------------------------------------------
------------------------------------------------------------
------------------------------------------------------------
------------------------------------------------------------
------------------------------------------------------------
>KM18000_Zambia
ATGACAATCATACGAAAATCACACCCACTACTTAAAATACTTAACCACTCTTTTATTGAT
TTACCTGCTCCCTCCAATATCTCATCATGATGAAACTTTGGCTCACTATTAGGAATCTGT
CTTATAGTCCAAATTCTCACAGGCTTATTCTTAGCCATACATTATACATCTGACACAATA
ACAGCTTTTTCATCAGTAACACATATCTGTCGAGACGTAAACTACGGATGATTAATCCGA
TATATACACGCAAACGGAGCCTCCATATTCTTTATCTGCTTATTTATACACGTAGGACGA
GGAATATACTATGGATCTTACACATTTATAGAAACATGAAATATTGGGGTTATTCTATTA
TTCGCTGTGATAGCCACAGCATTCATAGGTTATGTCCTCCCAT-----------------
------------------------------------------------------------
------------------------------------------------------------
------------------------------------------------------------
------------------------------------------------------------
------------------------------------------------------------
------------------------------------------------------------
------------------------------------------------------------
------------------------------------------------------------
------------------------------------------------------------
------------------------------------------------------------
------------------------------------------------------------
------------------------------------------------------------
>KM18422
--------CATACGAAAATCACACCCACTACTTAAAATACTTAACCACTCTTTTATTGAT
TTACCTGCTCCCTCCAACATCTCATCATGATGAAACTTTGGCTCACTATTAGGAATCTGT
CTTATAGTCCAAATTCTCACAGGCTTATTCTTAGCCATACATTATACATCTGACACAATA
ACAGCTTTTTCATCAGTAACACATATCTGTCGAGACGTAAACTACGGATGATTAATCCGA
TATATACACGCAAACGGAGCCTCCATATTCTTTATCTGCTTATTTATACACGTAGGACGA
GGAATATACTATGGATCTTACACATTTATAGAAACATGAAATATTGGGGTTATTCTATTA
TTCGCTGTGATAGCCACAGCATTTATAGGTTATGTCCTCCCATGAGGACAAATATCATTT
TGAGGGGCCACAGTAATTACAAATCTTCTATCAGCAGTTCCATA----------------
------------------------------------------------------------
------------------------------------------------------------
------------------------------------------------------------
------------------------------------------------------------
------------------------------------------------------------
------------------------------------------------------------
------------------------------------------------------------
------------------------------------------------------------
------------------------------------------------------------
------------------------------------------------------------
------------------------------------------------------------
>KM21148
ATGACAATCATACGAAAAACACACCCACTATTCAAGATAATTAATCACTCCTTCATCGAT
CTGCCTGCCCCTTCCAACATCTCATCATGATGAAACTTTGGGTCTCTATTAGGAATCTGC
CTTATAGTCCAAATCCTCACAGGCCTATTCCTAGCAATACACTACACATCAGACACGATA
ACAGCCTTCTCATCAGTAACACATATCTGCCGAGATGTAAACTATGGATGGCTAATCCGA
TACCTACATGCCAACGGGGCCTCTATATTCTTTATCTGCTTATTTTTACACGTAGGACGT
GGAATGTACTACGGATCCTACACATTTATAGAAACATGAAATATTGGGGTTATTTTACTA
TTTGCAGTAATAGCCACAGCATTTATAGGTTATGTCCTCCCATGGGGACAGATATCATTT
TGAGGCGCTACAGTAATTACAAACCTTCTATCAGCCATTCCATA----------------
------------------------------------------------------------
------------------------------------------------------------
------------------------------------------------------------
------------------------------------------------------------
------------------------------------------------------------
------------------------------------------------------------
------------------------------------------------------------
------------------------------------------------------------
------------------------------------------------------------
------------------------------------------------------------
------------------------------------------------------------
>KM29168
ATGACAATCATACGAAAATCACACCCACTACTTAAAATACTTAACCACTCTTTTATTGAT
TTACCTGCTCCCTCCAACATCTCATCATGATGAAACTTTGGCTCACTATTAGGAATCTGT
CTTATAGTCCAAATTCTCACAGGCTTATTCTTAGCCATACATTATACATCTGACACAATA
ACAGCTTTTTCATCAGTAACACATATCTGTCGAGACGTAAACTACGGATGATTAATCCGA
TATATACACGCAAACGGAGCCTCCATATTCTTTATCTGCTTATTTATACACGTAGGACGA
GGAATATACTATGGATCTTACACATTTATAGAAACATGAAATATTGGGGTTATTCTATTA
TTCGCTGTGATAGCCACAGCATTTATAGGTTATGTCCTCCCATGAGGACAAATATCATTT
TGAGGGGCCACAGTAATTACAAATCTTCTATCAGCAGTTCCATA----------------
------------------------------------------------------------
------------------------------------------------------------
------------------------------------------------------------
------------------------------------------------------------
------------------------------------------------------------
------------------------------------------------------------
------------------------------------------------------------
------------------------------------------------------------
------------------------------------------------------------
------------------------------------------------------------
------------------------------------------------------------
>KM29172
--------CATACGAAAATCACACMCACTACTTAAAATAMTTAACCACTCTTTTATTGAT
TTACCTGCTCCCTCCAATATCTCATCATGATGAAACTTTGGCTCACTATTAGGAATCTGT
CTTATAGTCCAAATTCTCACAGGCTTATTCTTAGCCATACATTATACATCTGACACAATA
ACAGCTTTTTCATCAGTAACACATATCTGTCGAGACGTAAACTAMGGATGATTAATCCGA
TATATACACGCAAACGGAGCCTCCATATTCTTTATCTGCTTATTTATACACGTAGGACGA
GGAATATACTATGGATCTTACACATTTATAGAAACATGAAATATTGGGGTTATTCTATTA
TTCGCTGTGATAGCCACAGCATTCATAGGTTATGTCCTCCCATGAGGACAAATATCATTT
TGAGGGGCCACAGTAATTACAAATCTTCTATCAGCAGTTCCATA----------------
------------------------------------------------------------
------------------------------------------------------------
------------------------------------------------------------
------------------------------------------------------------
------------------------------------------------------------
------------------------------------------------------------
------------------------------------------------------------
------------------------------------------------------------
------------------------------------------------------------
------------------------------------------------------------
------------------------------------------------------------
>KM33077
ATGACAATCATACGAAAAACACACCTACTATTCAAGATAATTAATCACTCCTTCATCGAT
CTGCCTGCCCCTTCCAACATCTCATCATGATGAAACTTTGGGTCTCTATTAGGAATCTGC
CTTATAGTCCAAATCCTCACAGGCCTATTCCTAGCAATACACTACACATCAGACACGATA
ACAGCCTTCTCATCAGTAACACATATCTGCCGAGATGTAAACTATGGATGGCTAATCCGA
TACCTACATGCCAACGGGGCCTCTATATTCTTTATCTGCTTATTTTTACACGTAGGACGT
GGAATGTACTACGGATCCTACATATTTATAGAAACATGAAATATTGGGGTTATTTTACTA
TTTGCAGTAATAGCCATAGTATTTATAGGTTATGTCCTCCCAT-----------------
------------------------------------------------------------
------------------------------------------------------------
------------------------------------------------------------
------------------------------------------------------------
------------------------------------------------------------
------------------------------------------------------------
------------------------------------------------------------
------------------------------------------------------------
------------------------------------------------------------
------------------------------------------------------------
------------------------------------------------------------
------------------------------------------------------------
>MMKM1488
ATGACAATCATACGAAAATCACACCCACTACTTAAAATACTTAACCACTCTTTTATTGAT
TTACCTGCTCCCTCCAACATCTCATCATGATGAAACTTTGGCTCACTATTAGGAATCTGT
CTTATAGTCCAAATTCTCACAGGCTTATTCTTAGCCATACATTATACATCTGACACAATA
ACAGCTTTTTCATCAGTAACACATATCTGTCGAGACGTAAACTACGGATGATTAATCCGA
TATATACATGCAAACGGAGCCTCCATATTCTTTATCTGCTTATTTATACACGTAGGACGA
GGAATATACTATGGATCTTACACATTTATAGAAACATGAAATATTGGGGTTATTCTATTA
TTCGCTGTGATAGCCACAGCATTCATAGGTTATGTCCTCCCAT-----------------
------------------------------------------------------------
------------------------------------------------------------
------------------------------------------------------------
------------------------------------------------------------
------------------------------------------------------------
------------------------------------------------------------
------------------------------------------------------------
------------------------------------------------------------
------------------------------------------------------------
------------------------------------------------------------
------------------------------------------------------------
------------------------------------------------------------
>MMKM1506
ATGACAATCATACRAAAATCACACCCACTAYTTAAAATACTTAACCACTCTTTTATTGAT
TTACCTGCTCCCTCCAACATCTCATCATGATGAAACTTTGGCTCACTATTAGGAATCTGT
CTTATAGTCCAAATTCTCACAGGCTTATTCTTASCCATACATTATACATCTGACACAATA
ACAGCTTTTTCATCAGTAACACATATCTGTCGAGACGTAAACTACGGATGATTAATCCGA
TATATACACGCAAACGGAGCCTCCATATTCTTTATCTGCTTATTTATACACGTAGGACGA
GGAATATACTATGGATCTTACACATTTATAGAAACATGAAATATTGGGGTTATTCTATTA
TTCGCTGTGATAGCCACAGCATTCATAGGTTATGTCCTCCCAT-----------------
------------------------------------------------------------
------------------------------------------------------------
------------------------------------------------------------
------------------------------------------------------------
------------------------------------------------------------
------------------------------------------------------------
------------------------------------------------------------
------------------------------------------------------------
------------------------------------------------------------
------------------------------------------------------------
------------------------------------------------------------
------------------------------------------------------------
>MMKM1507
ATGACAATCATACGAAAATCACACCCACTACTTAAAATACTTAACCACTCTTTCATTGAT
TTACCTGCTCCCTCCAACATCTCATCATGATGAAACTTTGGCTCACTATTAGGAATCTGT
CTTATAGTCCAAATTCTCACAGGCTTATTCTTAGCCATACATTATACATCAGACACAATA
ACAGCTTTTTCATCAGTAACACATATCTGTCGAGACGTAAACTACGGATGATTAATCCGA
TATATACATGCAAACGGAGCCTCCATATTCTTTATCTGCTTATTTATACACGTAGGACGA
GGAATATACTATGGATCTTACACATTTATAGAAACATGAAATATTGGGGTTATTCTATTA
TTCGCTGTGATAGCCACAGCATTCATAGGTTATGTCCTCCCAT-----------------
------------------------------------------------------------
------------------------------------------------------------
------------------------------------------------------------
------------------------------------------------------------
------------------------------------------------------------
------------------------------------------------------------
------------------------------------------------------------
------------------------------------------------------------
------------------------------------------------------------
------------------------------------------------------------
------------------------------------------------------------
------------------------------------------------------------
>MMKM3709
--------CATACGAAAATCACACSCACTANTTAAAATAATTRACCACTCTTTYATTGAT
TTACCTGCTCCCTCCAACATCTCATCATGATGAAACTTTGGCTCACTATTAGGAATCTGT
CTTATAGTCCAAATTCTCACAGGCTTATTCTTAGCCATWCATTATACATCTGACACAATA
ACAGCTTTTTCATCAGTAACACATATCTGCCGAGACGTAAACTACGGATGATTAATCCGA
TATATACACGCAAACGGAGCCTCCATATTCTTTATCTGCTTATTTATACACGTAGGACGA
GGAATATACTATGGATCTTACACATTTATAGAAACATGAAATATTGGGGTTATTCTATTA
TTCGCTGTGATAGCCACAGCATTCATAGGTTATGTCCTCCCATGAGGACAAATATCATTT
TGAGGGGCCACAGTAATTACAAATCTTCTATCAGCAGTTCCATA----------------
------------------------------------------------------------
------------------------------------------------------------
------------------------------------------------------------
------------------------------------------------------------
------------------------------------------------------------
------------------------------------------------------------
------------------------------------------------------------
------------------------------------------------------------
------------------------------------------------------------
------------------------------------------------------------
------------------------------------------------------------
>MMKM3715
ATGACAATCATACGAAAATCACACCCACTACTTAAAATAMTTAACCACTCTTTYATTGAT
TTACCTGCTCCCTCCAACATTTCATCATGATGAAACTTTGGCTCACTATTAGGAATCTGT
CTTATAGTCCAAATTCTCACAGGCTTATTCTTAGCCATACATTATACATCTGACACAATA
ACAGCTTTTTCATCAGTAACACATATCTGTCGAGACGTAAACTACGGATGATTAATCCGA
TATATACACGCAAACGGAGCCTCCATATTCTTTATCTGCTTATTTATACACGTAGGACGA
GGAATATACTATGGATCTTACACATTTATAGAAACATGAAATATTGGGGTTATTCTATTA
TTCGCTGTGATAGCCACAGCATTCATAGGTTATGTCCACCCRT-----------------
------------------------------------------------------------
------------------------------------------------------------
------------------------------------------------------------
------------------------------------------------------------
------------------------------------------------------------
------------------------------------------------------------
------------------------------------------------------------
------------------------------------------------------------
------------------------------------------------------------
------------------------------------------------------------
------------------------------------------------------------
------------------------------------------------------------
>MMKM3717
--------CATACGAAAATCACACCCACTAYTTAAAATAMTTAACCACTCTTTYATTGAT
TTACCTGCTCCCTCCAACATYTCATCATGATGAAACTTTGGCTCACTATTAGGAATCTGT
CTTATAGTCCAAATTCTCACRGGCTTATTCTTAGCCATRCATTATACATCWGACACAATA
ACAGCTTTTTCATCAGTRACACAYATCTGTCRAGACGTAAACTACGGATGATTAATCCGA
TATATACATGCAAACGGAGCCTCCATATTCTTTATCTGCTTATTTWTACACGTAGGAYGA
GGAATATACTATGGATCTTACACATTTATAGAAACATGAAATATTGGGGTTATTCTATTA
TTYGCTGTGATAGCCACAGCATTCATAGGTTATGTCCTCCCATGAGGACAAATATCATTT
TGRGGGGCCACAGTAATTACAAATCTTCTATCAGCAGTTCCATA----------------
------------------------------------------------------------
------------------------------------------------------------
------------------------------------------------------------
------------------------------------------------------------
------------------------------------------------------------
------------------------------------------------------------
------------------------------------------------------------
------------------------------------------------------------
------------------------------------------------------------
------------------------------------------------------------
------------------------------------------------------------
>MMKM3734
ATGACAATCATACGAAAATCACACCCACTAYTTAAAATACTTAACCACTCTTTYATTGAT
TTACCTGCTCCCTCCAACATCTCATCATGATGAAACTTTGGCTCACTATTAGGAATCTGT
CTTATAGTCCAAATTCTCACAGGCTTATTCTTAGCCATACATTATACATCWGACACAATA
ACAGCTTTTTCATCAGTAACACATATCTGTCGAGACGTAAACTACGGATGATTAATCCGA
TATATACATGCAAACGGAGCCTCCATATTCTTTATCTGCTTATTTATACACGTAGGACGA
GGAATATACTATGGATCTTACACATTTATAGAAACATGAAATATTGGGGTTATTCTATTA
TTCGCTGTGATAGCCACAGCATTCATAGGTTATGTCCTCCCAT-----------------
------------------------------------------------------------
------------------------------------------------------------
------------------------------------------------------------
------------------------------------------------------------
------------------------------------------------------------
------------------------------------------------------------
------------------------------------------------------------
------------------------------------------------------------
------------------------------------------------------------
------------------------------------------------------------
------------------------------------------------------------
------------------------------------------------------------
>MMKM3735
ATGACAATCATACGAAAAACACACCCACTATTCAAGATAATTAATCACTCCTTCATCGAT
CTGCCTACCCCTTCCAACATCTCATCATGATGAAACTTTGGATCTCTATTAGGAATCTGC
CTTATAGTCCAAATCCTCACAGGCCTATTCCTAGCAATACACTACACATCAGACACGATA
ACAGCCTTCTCATCAGTAACACATATCTGCCGAGATGTAAACTATGGATGGCTAATCCGA
TACCTACATGCCAACGGGGCCTCTATATTCTTTATCTGTTTATTTTTACACGTAGGACGG
GGAATGTACTACGGATCCTACACATTTATAGAAACATGAAATATTGGGGTTATTTTACTA
TTTGCAGTAATAGCCACAGCATTTATAGGTTATGTCCTCCCAT-----------------
------------------------------------------------------------
------------------------------------------------------------
------------------------------------------------------------
------------------------------------------------------------
------------------------------------------------------------
------------------------------------------------------------
------------------------------------------------------------
------------------------------------------------------------
------------------------------------------------------------
------------------------------------------------------------
------------------------------------------------------------
------------------------------------------------------------
>MMKM7014
ATGACAATCATACGAAAATCACACCCACTACTTAAAATACTTAACCACTCTTTTATTGAT
TTACCTGCTCCCTCCAACATCTCATCATGATGAAACTTTGGCTCACTATTAGGAATCTGT
CTTATAGTCCAAATTCTCACAGGCTTATTCTTAGCCATACATTATACATCTGACACAATA
ACAGCTTTTTCATCAGTAACACATATCTGTCGAGACGTAAACTACGGATGATTAATCCGA
TATATACATGCAAACGGAGCCTCCATATTCTTTATCTGCTTATTTATACACGTAGGACGA
GGAATATACTATGGATCTTACACATTTATAGAAACATGAAATATTGGGGTTATTCTATTA
TTCGCTGTGATAGCCACAGCATTCATAGGTTATGTCCTCCCATGAGGACAAATATCATTT
TGAGGGGCCACAGTAATTACAAATCTTCTATCAGCAGTTCCATA----------------
------------------------------------------------------------
------------------------------------------------------------
------------------------------------------------------------
------------------------------------------------------------
------------------------------------------------------------
------------------------------------------------------------
------------------------------------------------------------
------------------------------------------------------------
------------------------------------------------------------
------------------------------------------------------------
------------------------------------------------------------
>NMB2084
ATGACAATCATACGAAAAACACACCCACTATTCAAGATAATTAATCACTCCTTCATCGAT
CTGCCTGCCCCTTCCAACATCTCATCATGATGAAACTTTGGGTCTCTATTAGGAATCTGC
CTTATAGTCCAAATCCTCACAGGCCTATTCCTAGCAATACACTACACATCAGACACGATA
ACAGCCTTCTCATCAGTAACACATATCTGCCGAGATGTAAACTATGGATGGCTAATCCGA
TACCTACATGCCAACGGGGCCTCTATATTCTTTATCTGCTTATTTTTACACGTAGGACGT
GGAATGTACTACGGATCCTACACATTTATAGAAACATGAAATATTGGGGTTATTTTACTA
TTTGCAGTAATAGCCACAGCATTTATAGGTTATGTCCTCCCAT-----------------
------------------------------------------------------------
------------------------------------------------------------
------------------------------------------------------------
------------------------------------------------------------
------------------------------------------------------------
------------------------------------------------------------
------------------------------------------------------------
------------------------------------------------------------
------------------------------------------------------------
------------------------------------------------------------
------------------------------------------------------------
------------------------------------------------------------
>NMB2413
ATGACAATCATACGAAAATCACACCCACTACTTAAAATACTTAACCACTCTTTTATTGAT
TTACCTGCTCCCTCCAACATCTCATCATGATGAAACTTTGGCTCACTATTAGGAATCTGT
CTTATAGTCCAAATTCTCACAGGCTTATTCTTAGCCATACATTATACATCTGACACAATA
ACAGCTTTTTCATCAGTAACACATATCTGTCGAGACGTAAACTACGGATGATTAATCCGA
TATATACATGCAAACGGAGCCTCCATATTCTTTATCTGCTTATTTATACACGTAGGACGA
GGAATATACTATGGATCTTACACATTTATAGAAACATGAAATATTGGGGTTATTCTATTA
TTCGCTGTGATAGCCACAGCATTCATAGGTTATGTCCTCCCAT-----------------
------------------------------------------------------------
------------------------------------------------------------
------------------------------------------------------------
------------------------------------------------------------
------------------------------------------------------------
------------------------------------------------------------
------------------------------------------------------------
------------------------------------------------------------
------------------------------------------------------------
------------------------------------------------------------
------------------------------------------------------------
------------------------------------------------------------
>NMB3237
ATGACAATCATACGAAAAACACACCCACTATTCAAGATAATTAATCACTCCTTCATCGAT
CTACCTGCCCCTTCCAACATCTCATCATGATGAAACTTTGGGTCTCTATTAGGAATCTGC
CTTATAGTCCAAATCCTCACAGGCCTATTCCTAGCAATACACTACACATCAGACACGATA
ACAGCCTTCTCATCAGTAACACATATCTGCCGAGATGTAAACTATGGATGGCTAATCCGA
TACCTACATGCCAACGGGGCCTCTATATTCTTTATCTGCTTATTTTTACACGTAGGACGC
GGAATGTACTACGGATCCTACACATTTATAGAAACATGAAATATTGGGGTTATTTTACTA
TTTGCAGTAATAGCCACAGCATTTATAGGTTATGTCCTCCCAT-----------------
------------------------------------------------------------
------------------------------------------------------------
------------------------------------------------------------
------------------------------------------------------------
------------------------------------------------------------
------------------------------------------------------------
------------------------------------------------------------
------------------------------------------------------------
------------------------------------------------------------
------------------------------------------------------------
------------------------------------------------------------
------------------------------------------------------------
>NMB6506
ATGACAATCATACGAAAATCACACCCACTACTTAAAATAMTTAACCACTCTTTYATTGAT
TTACCTGCTCCCTCCAACATYTCATCATGATGAAACTTTGGCTCACTATTAGGAATCTGT
CTTATAGTCCAAATTCTCACAGGCTTATTCTTAGCCATACATTATACATCWGACACAATA
ACAGCTTTTTCATCAGTAACACATATCTGTCGAGACGTAAACTACGGATGATTAATCCGA
TATATACATGCAAACGGAGCCTCCATATTCTTTATCTGCTTATTTATACACGTAGGACGA
GGAATATACTATGGATCTTACACATTTATAGAAACATGAAATATTGGGGTTATTCTATTA
TTYGCTGTGATAGCCACAGCATTCATAGGTTATGTCCTCCCATGAGGACAAATATCATTT
TGAGAGGCCACAGTAATTACAAATCTTCTATCAGCA------------------------
------------------------------------------------------------
------------------------------------------------------------
------------------------------------------------------------
------------------------------------------------------------
------------------------------------------------------------
------------------------------------------------------------
------------------------------------------------------------
------------------------------------------------------------
------------------------------------------------------------
------------------------------------------------------------
------------------------------------------------------------
>NMB9084
ATGACAATCATACGAAAAACACACCCACTATTCAAGATAATTAATCACTCCTTCATCGAT
CTGCCTGCCCCTTCCAACATCTCATCATGATGAAACTTTGGGTCTCTATTAGGAATCTGC
CTTATAGTCCAAATCCTCACAGGCCTATTCCTAGCAATACACTACACATCAGACACGATA
ACAGCCTTCTCATCAGTAACACATATCTGCCGAGATGTAAACTATGGATGGCTAATCCGA
TACCTACATGCCAACGGGGCCTCTATATTCTTTATCTGCTTATTTTTACACGTAGGACGT
GGAATGTACTACGGATCCTACACATTTATAGAAACATGAAATATTGGGGTTATTTTACTA
TTTGCAGTAATAGCCACAGCATTTATAGGTTATGTCCTCCCAT-----------------
------------------------------------------------------------
------------------------------------------------------------
------------------------------------------------------------
------------------------------------------------------------
------------------------------------------------------------
------------------------------------------------------------
------------------------------------------------------------
------------------------------------------------------------
------------------------------------------------------------
------------------------------------------------------------
------------------------------------------------------------
------------------------------------------------------------
>NMB9977
ATGACAATCATACGAAAAACACACCCACTATTCAAGATAATTAATCACTCCTTCATCGAT
CTGCCTGCCCCTTCCAACATCTCATCATGATGAAACTTTGGGTCTCTATTAGGAATCTGC
CTTATAGTCCAAATCCTCACAGGCCTATTCCTAGCAATACACTACACATCAGACACGATA
ACAGCCTTCTCATCAGTAACACATATCTGCCGAGATGTAAACTATGGATGGCTAATCCGA
TACCTACATGCCAACGGGGCCTCTATATTCTTTATCTGCTTATTTTTACACGTAGGACGC
GGAATGTACTACGGATCCTACACATTTATAGAAACATGAAATATTGGGGTTATTTTACTA
TTTGCAGTAATAGCCACAGCATTTATAGGTTATGTCCTCCCATGGGGACAGATATCATTT
TGAGGCGCTACAGTAATTACAAACCTTCTATCAGCCATTCCATA----------------
------------------------------------------------------------
------------------------------------------------------------
------------------------------------------------------------
------------------------------------------------------------
------------------------------------------------------------
------------------------------------------------------------
------------------------------------------------------------
------------------------------------------------------------
------------------------------------------------------------
------------------------------------------------------------
------------------------------------------------------------
>NMB10554
ATGACAATCATACGAAAAACACACCCACTATTCAAGATAATTAATCACTCCTTCATCGAT
CTGCCTGCCCCTTCCAACATCTCATCATGATGAAACTTTGGGTCTCTATTAGGAATCTGC
CTTATAGTCCAAATCCTCACAGGCCTATTCCTAGCAATACACTACACATCAGACACGATA
ACAGCCTTCTCATCAGTAACACATATCTGCCGAGATGTAAACTATGGATGGCTAATCCGA
TACCTACATGCCAACGGGGCCTCTATATTCTTTATCTGCTTATTTTTACACGTAGGACGC
GGAATGTACTACGGATCCTACACATTTATAGAAACATGAAATATTGGGGTTATTTTACTA
TTTGCAGTAATAGCCACAGCATTTATAGGTTATGTCCTCCCATGGGGACAGATATCATTT
TGAGGCGCTACAGTAATTACAAACCTTCTATCAGCCATTCCATA----------------
------------------------------------------------------------
------------------------------------------------------------
------------------------------------------------------------
------------------------------------------------------------
------------------------------------------------------------
------------------------------------------------------------
------------------------------------------------------------
------------------------------------------------------------
------------------------------------------------------------
------------------------------------------------------------
------------------------------------------------------------
>NMB10611
ATGACAATCATACGAAAAACACACCCACTATTCAAGATAATTAATCACTCCTTCATCGAT
CTGCCTGCCCCTTCCAACATCTCATCATGATGAAACTTTGGGTCTCTATTAGGAATCTGC
CTTATAGTCCAAATCCTCACAGGCCTATTCCTAGCAATACACTACACATCAGACACGATA
ACAGCCTTCTCATCAGTAACACATATCTGCCGAGATGTAAACTATGGATGGCTAATCCGA
TACCTACATGCCAACGGGGCCTCTATATTCTTTATCTGCTTATTTTTACACGTAGGACGT
GGAATGTACTACGGATCCTACACATTTATAGAAACATGAAATATTGGGGTTATTTTACTA
TTTGCAGTAATAGCCACAGCATTTATAGGTTATGTCCTCCCATGGGGACAGATATCATTT
TGAGGCGCTACAGTAATTACAAACCTTCTATCAGCCATTCCATA----------------
------------------------------------------------------------
------------------------------------------------------------
------------------------------------------------------------
------------------------------------------------------------
------------------------------------------------------------
------------------------------------------------------------
------------------------------------------------------------
------------------------------------------------------------
------------------------------------------------------------
------------------------------------------------------------
------------------------------------------------------------
>NMB10635
ATGACAATCATACGAAAAACACACCCACTATTCAAGATAATTAATCACTCCTTCATCGAT
CTGCCTGCCCCTTCCAACATCTCATCATGATGAAACTTTGGGTCTCTATTAGGAATCTGC
CTTATAGTCCAAATCCTCACAGGCCTATTCCTAGCAATACACTACACATCAGACACGATA
ACAGCCTTCTCATCAGTAACACATATCTGCCGAGATGTAAACTATGGATGGCTAATCCGA
TACCTACATGCCAACGGGGCCTCTATATTCTTTATCTGCTTATTTTTACACGTAGGACGC
GGAATGTACTACGGATCCTACACATTTATAGAAACATGAAATATTGGGGTTATTTTACTA
TTTGCAGTAATAGCCACAGCATTTATAGGTTATGTCCTCCCATGGGGACAGATATCATTT
TGAGGCGCTACAGTAATTACAAACCTTCTATCAGCCATTCCATA----------------
------------------------------------------------------------
------------------------------------------------------------
------------------------------------------------------------
------------------------------------------------------------
------------------------------------------------------------
------------------------------------------------------------
------------------------------------------------------------
------------------------------------------------------------
------------------------------------------------------------
------------------------------------------------------------
------------------------------------------------------------
>NMB10993
ATGACAATCATACGAAAAACACACCCACTATTCAAGATAATTAATCACTCCTTCATCGAT
CTGCCTGCCCCTTCCAACATCTCATCATGATGAAACTTTGGGTCTCTATTAGGAATCTGC
CTTATAGTCCAAATCCTCACAGGCCTATTCCTAGCAATACACTACACATCAGACACGATA
ACAGCCTTCTCATCAGTAACACATATCTGCCGAGATGTAAACTATGGATGGCTAATCCGA
TACCTACATGCCAACGGGGCCTCTATATTCTTTATCTGCTTATTTTTACACGTAGGACGT
GGAATGTACTACGGATCCTACACATTTATAGAAACATGAAATATTGGGGTTATTTTACTA
TTTGCAGTAATAGCCACAGCATTTATAGGTTATGTCCTCCCAT-----------------
------------------------------------------------------------
------------------------------------------------------------
------------------------------------------------------------
------------------------------------------------------------
------------------------------------------------------------
------------------------------------------------------------
------------------------------------------------------------
------------------------------------------------------------
------------------------------------------------------------
------------------------------------------------------------
------------------------------------------------------------
------------------------------------------------------------
>NMB10999
ATGACAATCATACGAAAAACACACCCACTATTCAAGATAATTAATCACTCCTTCATCGAT
CTGCCTGCCCCTTCCAACATCTCATCATGATGAAACTTTGGGTCTCTATTAGGAATCTGC
CTTATAGTCCAAATCCTCACAGGCCTATTCCTAGCAATACACTACACATCAGACACGATA
ACAGCCTTCTCATCAGTAACACATATCTGCCGAGATGTAAACTATGGATGGCTAATCCGA
TACCTACATGCCAACGGGGCCTCTATATTCTTTATCTGCTTATTTTTACACGTAGGACGC
GGAATGTACTACGGATCCTACACATTTATAGAAACATGAAATATTGGGGTTATTTTACTA
TTTGCAGTAATAGCCACAGCATTTATAGGTTATGTCCTCCCATGGGGACAGATATCATTT
TGAGGCGCTACAGTAATTACAAACCTTCTATCAGCCATTCCATA----------------
------------------------------------------------------------
------------------------------------------------------------
------------------------------------------------------------
------------------------------------------------------------
------------------------------------------------------------
------------------------------------------------------------
------------------------------------------------------------
------------------------------------------------------------
------------------------------------------------------------
------------------------------------------------------------
------------------------------------------------------------
>NMB11717
ATGACRATCATACGAAAATCACACCCACTACTTAAAATACTTAACCACTCTTTTATTGAT
TTACCTGCTCCCTCCAACATCTCATCATGATGAAACTTTGGCTCACTATTAGGAATCTGT
CTTATAGTCCAAATTCTCACAGGCTTATTCTTAGCCATACATTATACATCTGACACAATA
ACAGCTTTTTCATCAGTAACACATATCTGTCGAGACGTAAACTACGGATGATTAATCCGA
TATATACACGCAAACGGAGCCTCCATATTCTTTATCTGCTTATTTATACACGTAGGACGA
GGAATATACTATGGGTCTTACACATTTATAGAAACATGAAATATTGGGGTTATTCTATTA
TTCGCTGTGATAKCCACAGCATTCATAGGTTATGTCCTCCCATGAGGACAAATATCATTT
TGAGGGGCCACAGTAATTACAAATCTTCTATCAGCAGT----------------------
------------------------------------------------------------
------------------------------------------------------------
------------------------------------------------------------
------------------------------------------------------------
------------------------------------------------------------
------------------------------------------------------------
------------------------------------------------------------
------------------------------------------------------------
------------------------------------------------------------
------------------------------------------------------------
------------------------------------------------------------
>NMB11732
ATGACAATCATACGAAAAACACACCCACTATTCAAGATAATTAACCACTCCTTCATCGAT
CTGCCTGCCCCTTCCAACATTTCATCATGATGAAATGTTGGATCTCTATTAGGAGTCTGC
CTTACAGTCCAAATCCTCACAGGCCTATTCCTAGCAATACACTACACATCAGACACGATA
ACAGCCTTCTCATCAGTAACACATATTTGCCGAGATGTAAACTATGGATGGCTAATCCGA
TACCTACATGCCAACGGGGCCTCTATATTCTTTATCTGCTTATTTCTACACGTAGGACGG
GGGATGTACTACGGATCCTACACATTTATAGAAACATGAAATATTGGGGTTATTTTACTG
TTTGCAGTCATAGCCACAGCATTTATGGGTTATGTCCTCCCAT-----------------
------------------------------------------------------------
------------------------------------------------------------
------------------------------------------------------------
------------------------------------------------------------
------------------------------------------------------------
------------------------------------------------------------
------------------------------------------------------------
------------------------------------------------------------
------------------------------------------------------------
------------------------------------------------------------
------------------------------------------------------------
------------------------------------------------------------
>NMB11742
ATGACAATCATACGAAAAACACACCCACTATTCAAGATAATTAACCACTCCTTCATCGAT
CTGCCTACCCCTTCCAACATTTCATCATGATGAAATGTTGGATCTCTATTAGGAGTCTGC
CTTACAGTCCAAATCCTCACAGGCCTATTCCTAGCAATACACTACACATCAGACACGATA
ACAGCCTTCTCATCAGTAACACATATTTGCCGAGATGTAAACTATGGATGGCTAATCCGA
TACCTACATGCCAACGGGGCCTCTATATTCTTTATCTGCTTATTTCTACACGTAGGACGG
GGGATGTACTACGGATCCTACACATTTATAGAAACATGAAATATTGGGGTTATTTTACTG
TTTGCAGTCATAGCCACAGCATTTATGGGTTATGTCCTCCCATGGGGGCAGATATCATTT
TGAGGGGCTACAGTGATTACAAACCTTCTATCAGCCATCCCATA----------------
------------------------------------------------------------
------------------------------------------------------------
------------------------------------------------------------
------------------------------------------------------------
------------------------------------------------------------
------------------------------------------------------------
------------------------------------------------------------
------------------------------------------------------------
------------------------------------------------------------
------------------------------------------------------------
------------------------------------------------------------
>TM4294
ATGACAATCATACGAAAAACACACCCACTATTCAAGATAATTAACCACTCCTTCATCGAT
CTGCCTGCCCCTTCCAACATTTCATCATGATGAAATGTTGGATCTCTATTAGGAGTCTGC
CTTACAGTCCAAATCCTCACAGGCCTATTCCTAGCAATACACTACACATCAGACACGATA
ACAGCCTTCTCATCAGTAACACATATTTGCCGAGATGTAAACTATGGATGGCTAATCCGA
TACCTACATGCCAACGGGGCCTCTATATTCTTTATCTGCTTATTTCTACACGTAGGACGG
GGGATGTACTACGGATCCTACACATTTATAGAAACATGAAATATTGGGGTTATTTTACTG
TTTGCAGTCATAGCCACAGCATTTATGGGTTATGTCCTCCCAT-----------------
------------------------------------------------------------
------------------------------------------------------------
------------------------------------------------------------
------------------------------------------------------------
------------------------------------------------------------
------------------------------------------------------------
------------------------------------------------------------
------------------------------------------------------------
------------------------------------------------------------
------------------------------------------------------------
------------------------------------------------------------
------------------------------------------------------------
>TM6785
ATGACAATCATACGAAAAACACACCCACTATTCAAGATAATTAACCACTCCTTCATCGAT
CTGCCTGCCCCTTCCAACATTTCATCATGATGAAATGTTGGATCTCTATTAGGAGTCTGC
CTTATAGTCCAAATCCTCACAGGCCTATTCCTAGCAATACACTACACATCAGACACGATA
ACAGCCTTCTCATCAGTAACACATATTTGCCGAGATGTAAACTATGGATGGCTAATCCGA
TACCTACATGCCAACGGGGCCTCTATATTCTTTATCTGCTTATTTCTACACGTAGGACGG
GGGATGTACTACGGATCCTACACATTTATAGAAACATGAAATATTGGGGTTATTTTACTG
TTTGCAGTCATAGCCACAGCATTTATGGGTTATGTCCTCCCAT-----------------
------------------------------------------------------------
------------------------------------------------------------
------------------------------------------------------------
------------------------------------------------------------
------------------------------------------------------------
------------------------------------------------------------
------------------------------------------------------------
------------------------------------------------------------
------------------------------------------------------------
------------------------------------------------------------
------------------------------------------------------------
------------------------------------------------------------
>TM12690_Zambia
ATGACAATCATACGAAAAACACATCCACTATTCAAAATAATTAACCACTCCTTCATCGAT
CTGCCTGCCCCTTCCAACATTTCATCCTGATGAAACTTTGGGTCTCTATTAGGAATCTGC
CTTATAGTCCAAATCCTCACAGGTCTATTCCTAGCAATACACTATACATCAGACACAATA
ACAGCCTTCTCATCAGTAACACATATCTGCCGAGATGTAAACTATGGATGACTAATCCGA
TACTTACATGCCAACGGAGCCTCTATATTCTTTATCTGCTTATTTTTACACGTAGGACGA
GGAATGTACTATGGGTCCTATACATTTATAGAAACATGAAACATTGGGGTTATCTTACTG
TTTGCAGTGATAGCCACAGCATTTATAGGTTATGTCCTCCCATGGGGACAAATATCATTT
TGAGGGGCTACAGTAATTACTAACCTCCTATCAGCCATTCCATA----------------
------------------------------------------------------------
------------------------------------------------------------
------------------------------------------------------------
------------------------------------------------------------
------------------------------------------------------------
------------------------------------------------------------
------------------------------------------------------------
------------------------------------------------------------
------------------------------------------------------------
------------------------------------------------------------
------------------------------------------------------------
>TM13326
--------CATACGAAAATCACACCCACTACTTAAAATAMTTAAYCACTCTTTTATTGAT
TTACCTGCTCCCTCCAACATCTCATCATGATGAAACTTTGGCTCACTATTAGGAATCTGT
CTTATAGTCCAAATTCTCACAGGCTTATTCTTAGCCATACATTATACATCTGACACAATA
ACAGCTTTTTCATCAGTAACACATATCTGTCGAGACGTAAACTACGGATGATTAATCCGA
TATATACACGCAAACGGAGCCTCCATATTCTTTATCTGCTTATTTATACACGTAGGACGA
GGAATRTACTATGGATCTTACACATTTATAGAAACATGAAATATTGGGGTTATTCTATTA
TTCGCTGTGATAGCCACAGCATTTATAGGTTATGTCCTCCCATGAGGACAAATATCATTT
TGAGGGGCCACAGTAATTACAAATCTTCTATCAGCAGTTCCATA----------------
------------------------------------------------------------
------------------------------------------------------------
------------------------------------------------------------
------------------------------------------------------------
------------------------------------------------------------
------------------------------------------------------------
------------------------------------------------------------
------------------------------------------------------------
------------------------------------------------------------
------------------------------------------------------------
------------------------------------------------------------
>TM14516_Mozambique
ATGACAATCATACGAAAAACACACCCACTATTCAAGATACTTAACCACTCCTTCATCGAT
CTGCCTGCCCCTTCCAACATTTCATCATGATGAAACTTTGGATCTCTATTAGGAATCTGC
CTTATAGTCCAAATCCTCACAGGCCTATTCCTAGCAATACACTACACATCAGACACAATA
ACAGCCTTCTCATCAGTAACACATATCTGCCGAGATGTAAACTATGGATGATTAATCCGA
TACTTACATGCCAACGGAGCCTCTATATTCTTCATCTGTTTATTTTTACACGTAGGACGG
GGAATGTACTATGGATCCTATACATTTATAGAAACATGGAATATTGGGGTTGTCTTACTT
TTTGCAGTGATAGCCACAGCATTTATAGGCTATGTCCTCCCATGAGGACAGATGTCATTT
TGAGGGGCTACAGTAATTACAAACCTTCTATCAGCCATTCCATA----------------
------------------------------------------------------------
------------------------------------------------------------
------------------------------------------------------------
------------------------------------------------------------
------------------------------------------------------------
------------------------------------------------------------
------------------------------------------------------------
------------------------------------------------------------
------------------------------------------------------------
------------------------------------------------------------
------------------------------------------------------------
>TM17496
ATGACAATCATACGAAAAACACACCCACTATTCAAGATAATTAATCACTCCTTCATCGAT
CTGCCTGCCCCTTCCAACATCTCATCATGATGAAACTTTGGGTCTCTATTAGGAATCTGC
CTTATAATCCAAATCCTCACAGGCCTATTCCTAGCAATACACTACACATCAGACACGATA
ACAGCCTTCTCATCAGTAACACATATCTGCCGAGATGTAAACTATGGATGGCTAATCCGA
TACCTACATGCCAACGGGGCCTCTATATTCTTTATCTGCTTATTTTTACACGTAGGACGG
GGAATGTACTACGGATCCTACACATTTATAGAAACATGAAATATTGGGGTTATTTTACTA
TTTGCAGTAATAGCCACAGCATTTATAGGTTATGTCCTCCCATGGGGACAGATATCATTT
TGAGGCGCTACAGTAATTACAAACCTTCTATCAGCCATTCCATA----------------
------------------------------------------------------------
------------------------------------------------------------
------------------------------------------------------------
------------------------------------------------------------
------------------------------------------------------------
------------------------------------------------------------
------------------------------------------------------------
------------------------------------------------------------
------------------------------------------------------------
------------------------------------------------------------
------------------------------------------------------------
>TM20101
ATGACAATCATACGAAAAACACATCCACTATTCAAGATACTTAACCACTCCTTCATTGAT
CTACCTGCCCCTTCCAACATTTCATCATGATGAAACTTTGGATCTCTATTAGGAATCTGC
CTTATAGTCCAAATCCTCACAGGCCTGTTCCTAGCAATACACTATACATCAGACACAATA
ACAGCCTTCTCATCAGTAACACATATCTGCCGAGATGTAAACTATGGATGACTAATCCGA
TACTTACATGCCAACGGAGCCTCTATATTCTTCATCTGCTTATTTTTACACGTAGGACGG
GGAATGTACTACGGATCCTATGTATTTATAGAAACATGAAATATTGGAGTTATCTTACTG
TTTGCAGTGATAGCCACAGCATTCATAGGTTATGTCCTCCCAT-----------------
------------------------------------------------------------
------------------------------------------------------------
------------------------------------------------------------
------------------------------------------------------------
------------------------------------------------------------
------------------------------------------------------------
------------------------------------------------------------
------------------------------------------------------------
------------------------------------------------------------
------------------------------------------------------------
------------------------------------------------------------
------------------------------------------------------------
>TM20108
ATGACAATCATACGAAAAACACATCCACTATTCAAGATACTTAACCACTCCTTCATCGAC
CTGCCTGCCCCTTCCAACATTTCATCATGATGAAACTTTGGATCTCTATTAGGAATCTGC
CTTATAGTCCAAATCCTCACAGGCCTGTTCCTAGCAATACACTACACATCAGACACAATA
ACAGCCTTCTCATCAGTAACACATATCTGCCGAGATGTAAACTATGGATGACTAATCCGA
TACTTACATGCCAACGGAGCCTCTATATTCTTCATCTGCTTATTTTTACACGTAGGACGG
GGAATGTACTACGGATCCTATGTATTTATAGAAACATGAAATATTGGAGTTATCTTACTG
TTTGCAGTGATAGCCACAGCATTCATAGGTTATGTCCTCCCATGAGGACAGATATCATTT
TGAGGAGCTACAGTAATTACAAACCTTCTATCAGCCATTCCATA----------------
------------------------------------------------------------
------------------------------------------------------------
------------------------------------------------------------
------------------------------------------------------------
------------------------------------------------------------
------------------------------------------------------------
------------------------------------------------------------
------------------------------------------------------------
------------------------------------------------------------
------------------------------------------------------------
------------------------------------------------------------
>TM20109
ATGACAATCATACGAAAAACACACCCACTATTCAAGATAATTAACCACTCCTTCATCGAT
CTGCCTACCCCTTCCAACATTTCATCATGATGAAATGTTGGATCTCTATTAGGAGTCTGC
CTTACAGTCCAAATCCTCACAGGCCTATTCCTAGCAATACACTACACATCAGACACGATA
ACAGCCTTCTCATCAGTAACACATATTTGCCGAGATGTAAACTATGGATGGCTAATCCGA
TACCTACATGCCAACGGGGCCTCTATATTCTTTATCTGCTTATTTCTACACGTAGGACGG
GGGATGTACTACGGATCCTACACATTTATAGAAACATGAAATATTGGGGTTATTTTACTG
TTTGCAGTCATAGCCACAGCATTTATGGGTTATGTCCTCCCAT-----------------
------------------------------------------------------------
------------------------------------------------------------
------------------------------------------------------------
------------------------------------------------------------
------------------------------------------------------------
------------------------------------------------------------
------------------------------------------------------------
------------------------------------------------------------
------------------------------------------------------------
------------------------------------------------------------
------------------------------------------------------------
------------------------------------------------------------
>TM20206
ATGACAATCATACGAAAAACACACCCACTATTCAAGATAATTAATCACTCCTTCATCGAT
CTGCCTGCCCCTTCCAACATCTCATCATGATGAAACTTTGGGTCTCTATTAGGAATCTGC
CTTATAATCCAAATCCTCACAGGCCTATTCCTAGCAATACACTACACATCAGACACGATA
ACAGCCTTCTCATCAGTAACACATATCTGCCGAGATGTAAACTATGGATGGCTAATCCGA
TACCTACATGCCAACGGGGCCTCTATATTCTTTATCTGCTTATTTTTACACGTAGGACGG
GGAATGTACTACGGATCCTACACATTTATAGAAACATGAAATATTGGGGTTATTTTACTA
TTTGCAGTAATAGCCACAGCATTTATAGGTTATGTCCTCCCATGGGGACAGATATCATTT
TGAGGCGCTACAGTAATTACAAACCTTCTATCAGCCATTCCATA----------------
------------------------------------------------------------
------------------------------------------------------------
------------------------------------------------------------
------------------------------------------------------------
------------------------------------------------------------
------------------------------------------------------------
------------------------------------------------------------
------------------------------------------------------------
------------------------------------------------------------
------------------------------------------------------------
------------------------------------------------------------
>TM23958
ATGACAATCATACGAAAAACACACCCACTATTCAAGATAATTAATCACTCCTTCATCGAT
CTGCCTGCCCCTTCCAACATCTCATCATGATGAAACTTTGGGTCTCTATTAGGAATCTGC
CTTATAGTCCAAATCCTCACAGGCCTATTCCTAGCAATACACTACACATCAGACACGATA
ACAGCCTTCTCATCAGTAACACATATCTGCCGAGATGTAAACTATGGATGGCTAATCCGA
TACCTACATGCCAACGGGGCCTCTATATTCTTTATCTGCTTATTTTTACACGTAGGACGC
GGAATGTACTACGGATCCTACACATTTATAGAAACATGAAATATTGGGGTTATTTTACTA
TTTGCAGTAATAGCCACAGCATTTATAGGTTATGTCYTCCCATGGGGACAGATATCATTT
TGAGGCGCTACAGTAATTACAAACCTTCTATCAGCCATTCCATA----------------
------------------------------------------------------------
------------------------------------------------------------
------------------------------------------------------------
------------------------------------------------------------
------------------------------------------------------------
------------------------------------------------------------
------------------------------------------------------------
------------------------------------------------------------
------------------------------------------------------------
------------------------------------------------------------
------------------------------------------------------------
>TM24020
ATGACAATCATACGAAAAACACATCCACTATTCAAGATACTTAACCACTCCTTCATCGAC
CTGCCTGCCCCTTCCAACATTTCATCATGATGAAACTTTGGATCTCTATTAGGAATCTGC
CTTATAGTCCAAATCCTCACAGGCCTGTTCCTAGCAATACACTACACATCAGACACAATA
ACAGCCTTCTCATCAGTAACACATATCTGCCGAGATGTAAACTATGGATGACTAATCCGA
TACTTACATGCCAACGGAGCCTCTATATTCTTCATCTGCTTATTTTTACACGTAGGACGG
GGAATGTACTACGGATCCTATGTATTTATAGAAACATGAAATATTGGAGTTATCTTACTG
TTTGCAGTGATAGCCACAGCATTCATAGGTTATGTCCTCCCAT-----------------
------------------------------------------------------------
------------------------------------------------------------
------------------------------------------------------------
------------------------------------------------------------
------------------------------------------------------------
------------------------------------------------------------
------------------------------------------------------------
------------------------------------------------------------
------------------------------------------------------------
------------------------------------------------------------
------------------------------------------------------------
------------------------------------------------------------
>TM24202
ATGACAATCATACGAAAAACACATCCACTATTCAAGATAATTAACCACTCCTTCATCGAT
CTGCCTGCCCCTTCCAACATTTCATCATGATGAAACTTTGGGTCTCTATTAGGAATCTGC
CTTATAGTCCAAATCCTCACAGGCCTATTCCTAGCAATACACTACACATCGGACACAATA
ACAGCCTTCTCATCAGTAACACATATCTGCCRAGATGTAAACTATGGATGACTAATCCGA
TACTTACATGCCAACGGAGCCTCTATATTCTTTATCTGCTTATTTTTACACGTAGGACGA
GGAATGTACTACGGATCCTATACATTTATAGAAACATGAAACATTGGGGTTATYTTACTG
TTTGCAGTGATAGCCACAGCATTTATAGGTTATGTCCTCCCATGGGGACAAATATCATTT
TGAGGGGCTACAGTAATTACTAACCTCTTATCAGCCATTCCATA----------------
------------------------------------------------------------
------------------------------------------------------------
------------------------------------------------------------
------------------------------------------------------------
------------------------------------------------------------
------------------------------------------------------------
------------------------------------------------------------
------------------------------------------------------------
------------------------------------------------------------
------------------------------------------------------------
------------------------------------------------------------
>TM24594
ATGACAATCATACGAAAAACACACCCACTATTCAAGATAATTAACCACTCCTTCATCGAT
CTGCCTGCCCCTTCCAACATTTCATCATGATGAAATGTTGGATCTCTATTAGGAGTCTGC
CTTACAGTCCAAATCCTCACAGGCCTATTCCTAGCAATACACTACACATCAGACACGATA
ACAGCCTTCTCATCAGTAACACATATTTGCCGAGATGTAAACTATGGATGGCTAATCCGA
TACCTACATGCCAACGGGGCCTCTATATTCTTTATCTGCTTATTTCTACACGTAGGACGG
GGGATGTACTACGGATCCTACACATTTATAGAAACATGAAATATTGGGGTTATTTTACTG
TTTGCAGTCATAGCCACAGCATTTATGGGTTATGTCCTCCCAT-----------------
------------------------------------------------------------
------------------------------------------------------------
------------------------------------------------------------
------------------------------------------------------------
------------------------------------------------------------
------------------------------------------------------------
------------------------------------------------------------
------------------------------------------------------------
------------------------------------------------------------
------------------------------------------------------------
------------------------------------------------------------
------------------------------------------------------------
>TM24649
ATGACAATCATACGAAAAACACACCCACTATTCAAGATAATTAACCACTCCTTCATCGAT
CTGCCTGCCCCTTCCAACATTTCATCATGATGAAATGTTGGATCTCTATTAGGAGTCTGC
CTTACAGTCCAAATCCTCACAGGCCTATTCCTAGCAATACACTACACATCAGACACGATA
ACAGCCTTCTCATCAGTAACACATATTTGCCGAGATGTAAACTATGGATGGCTAATCCGA
TACCTACATGCCAACGGGGCCTCTATATTCTTTATCTGCTTATTTCTACACGTAGGACGG
GGGATGTACTACGGATCCTACACATTTATAGAAACATGAAATATTGGGGTTATTTTACTG
TTTGCAGTCATAGCCACAGCATTTATGGGTTATGTCCTCCCAT-----------------
------------------------------------------------------------
------------------------------------------------------------
------------------------------------------------------------
------------------------------------------------------------
------------------------------------------------------------
------------------------------------------------------------
------------------------------------------------------------
------------------------------------------------------------
------------------------------------------------------------
------------------------------------------------------------
------------------------------------------------------------
------------------------------------------------------------
>TM27013
ATGACAATCATACGAAAAACACACCCACTATTCAAGATAATTAATCACTCCTTCATCGAT
CTGCCTGCCCCTTCCAACATCTCATCATGATGAAACTTTGGGTCTCTATTAGGAATCTGC
CTTATAGTCCAAATCCTCACAGGCCTATTCCTAGCAATACACTACACATCAGACACGATA
ACAGCCTTCTCATCAGTAACACATATCTGCCGAGATGTAAACTATGGATGGCTAATCCGA
TACCTACATGCCAACGGGGCCTCTATATTCTTTATCTGCTTATTTTTACACGTAGGACGT
GGAATGTACTACGGATCCTACACATTTATAGAAACATGAAATATTGGGGTTATTTTACTA
TTTGCAGTAATAGCCACAGCATTTATAGGTTATGTCCTCCCATGGGGACAGATATCATTT
TGAGGCGCTACAGTAATTACAAACCTTCTATCAGCCATTCCATA----------------
------------------------------------------------------------
------------------------------------------------------------
------------------------------------------------------------
------------------------------------------------------------
------------------------------------------------------------
------------------------------------------------------------
------------------------------------------------------------
------------------------------------------------------------
------------------------------------------------------------
------------------------------------------------------------
------------------------------------------------------------
>TM39094_2n=18
ATGACAATCATACGAAAAACACACCCACTATTCAAGATAATTAATCACTCCTTCATCGAT
CTGCCTGCCCCTTCCAACATCTCATCATGATGAAACTTTGGGTCTCTATTAGGAATCTGC
CTTATAATCCAAATCCTCACAGGCCTATTCCTAGCAATACACTACACATCAGACACGATA
ACAGCCTTCTCATCAGTAACACATATCTGCCGAGATGTAAACTATGGATGGCTAATCCGA
TACCTACATGCCAACGGGGCCTCTATATTCTTTATCTGCTTATTTTTACACGTAGGACGG
GGAATGTACTACGGATCCTACACATTTATAGAAACATGAAATATTGGGGTTATTTTACTA
TTTGCAGTAATAGCCACAGCATTTATAGGTTATGTCCTCCCAT-----------------
------------------------------------------------------------
------------------------------------------------------------
------------------------------------------------------------
------------------------------------------------------------
------------------------------------------------------------
------------------------------------------------------------
------------------------------------------------------------
------------------------------------------------------------
------------------------------------------------------------
------------------------------------------------------------
------------------------------------------------------------
------------------------------------------------------------
>TM39097_2n=18
ATGACAATCATACGAAAAACACACCCACTATTCAAGATAATTAATCACTCCTTCATCGAT
CTGCCTGCCCCTTCCAACATCTCATCATGATGAAACTTTGGGTCTCTATTAGGAATCTGC
CTTATAATCCAAATCCTCACAGGCCTATTCCTAGCAATACACTACACATCAGACACGATA
ACAGCCTTCTCATCAGTAACACATATCTGCCGAGATGTAAACTATGGATGGCTAATCCGA
TACCTACATGCCAACGGGGCCTCTATATTCTTTATCTGCTTATTTTTACACGTAGGACGG
GGAATGTACTACGGATCCTACACATTTATAGAAACATGAAATATTGGGGTTATTTTACTA
TTTGCAGTAATAGCCACAGCATTTATAGGTTATGTCCTCCCAT-----------------
------------------------------------------------------------
------------------------------------------------------------
------------------------------------------------------------
------------------------------------------------------------
------------------------------------------------------------
------------------------------------------------------------
------------------------------------------------------------
------------------------------------------------------------
------------------------------------------------------------
------------------------------------------------------------
------------------------------------------------------------
------------------------------------------------------------
>TM39222_2n=32_Namibia
ATGACAATCATACGAAAAACACACCCACTATTCAAGATAGTTAACCACTCCTTCATCGAT
CTGCCTGCCCCTTCCAATATTTCATCATGATGAAACTTTGGATCTCTATTAGGAGTCTGC
CTTATAGTCCAAATCCTCACAGGCCTATTCCTAGCAATACACTACACATCAGACACGATA
ACAGCCTTCTCATCAGTAACACATATCTGCCGAGATGTAAACTATGGATGGCTAATCCGA
TACCTACATGCCAACGGGGCCTCTATATTCTTTATCTGTTTATTTTTACACATAGGACGG
GGAATGTACTACGGATCCTACACATTTATAGAAACATGAAATATTGGGGTTATTTTACTG
TTTGCAGTAATAGCCACAGCATTTATAGGTTATGTCCTCCCAT-----------------
------------------------------------------------------------
------------------------------------------------------------
------------------------------------------------------------
------------------------------------------------------------
------------------------------------------------------------
------------------------------------------------------------
------------------------------------------------------------
------------------------------------------------------------
------------------------------------------------------------
------------------------------------------------------------
------------------------------------------------------------
------------------------------------------------------------
>TM44596
ATGACAATCATACGAAAAACACATCCACTATTCAAGATACTTAACCACTCCTTCATCGAT
CTGCCTGCCCCTTCCAACATTTCATCATGATGAAACTTTGGGTCTCTATTAGGAATCTGC
CTTATAGTCCAAATCCTCACAGGCCTGTTCCTAGCAATACACTATACATCAGACACAATA
ACAGCCTTCTCATCAGTAACACATATCTGCCGAGATGTAAACTATGGATGACTAATCCGA
TACTTACATGCCAACGGAGCCTCTATATTCTTCATCTGCTTATTTTTACACGTAGGACGG
GGAATGTACTACGGATCCTATGTATTTATAGAAACATGAAATATTGGGGTTATCTTACTG
TTTGCAGTGATAGCCACAGCATTCATAGGTTATGTCCTCCCATGAGGACAGATATCATTT
TGAGGGGCTACAGTAATTACAAACCTTCTATCAGCCATTCCATA----------------
------------------------------------------------------------
------------------------------------------------------------
------------------------------------------------------------
------------------------------------------------------------
------------------------------------------------------------
------------------------------------------------------------
------------------------------------------------------------
------------------------------------------------------------
------------------------------------------------------------
------------------------------------------------------------
------------------------------------------------------------
>TM44632
ATGACAATCATACGAAAAACACACCCACTATTCAAGATAATTAATCACTCCTTCATCGAT
CTGCCTGCCCCTTCCAACATCTCATCATGATGAAACTTTGGGTCTCTATTAGGAATCTGC
CTTATAATCCAAATCCTCACAGGCCTATTCCTAGCAATACACTACACATCAGACACGATA
ACAGCCTTCTCATCAGTAACACATATCTGCCGAGATGTAAACTATGGATGGCTAATCCGA
TACCTACATGCCAACGGGGCCTCTATATTCTTTATCTGCTTATTTTTACACGTAGGACGG
GGAATGTACTACGGATCCTACACATTTATAGAAACATGAAATATTGGGGTTATTTTACTA
TTTGCAGTAATAGCCACAGCATTTATAGGTTATGTCCTCCCATGGGGACAGATATCATTT
TGAGGCGCTACAGTAATTACAAACCTTCTATCAGCCATTCCATA----------------
------------------------------------------------------------
------------------------------------------------------------
------------------------------------------------------------
------------------------------------------------------------
------------------------------------------------------------
------------------------------------------------------------
------------------------------------------------------------
------------------------------------------------------------
------------------------------------------------------------
------------------------------------------------------------
------------------------------------------------------------
>TM44634
ATGACAATCATACGAAAAACACATCCACTATTCAAGATACTTAACCACTCCTTCATCGAT
CTGCCTGCCCCTTCCAACATTTCATCATGATGAAACTTTGGATCTCTATTAGGAATCTGC
CTTTTAGTCCAAATCCTCACAGGCCTGTTCCTAGCAATACACTATACATCAGACACAATA
ACAGCCTTCTCATCAGTAACACATATCTGCCGAGATGTAAACTATGGATGACTAATCCGA
TACTTACATGCCAACGGAGCCTCTATATTCTTCATCTGCTTATTTTTACACGTAGGACGG
GGAATGTACTACGGATCCTATGTATTTATAGAAACATGAAATATTGGAGTTATCTTACTG
TTTGCAGTGATAGCCACAGCATTCATAGGTTATGTCCTCCCATGAGGTCAGATATCATTT
TGAGGGGCTACAGTAATTACAAACCTTCTATCAGCCATTCCATA----------------
------------------------------------------------------------
------------------------------------------------------------
------------------------------------------------------------
------------------------------------------------------------
------------------------------------------------------------
------------------------------------------------------------
------------------------------------------------------------
------------------------------------------------------------
------------------------------------------------------------
------------------------------------------------------------
------------------------------------------------------------
>TM44737
ATGACAATCATACGAAAAACACACCCACTATTCAAGATAATTAACCACTCCTTCATTGAT
CTGCCTGCCCCTTCCAACATTTCATCATGATGAAATGTTGGATCTCTATTAGGAGTCTGC
CTTACAGTCCAAATCCTCACAGGCCTATTCCTAGCAATACACTACACATCAGACACGATA
ACAGCCTTCTCATCAGTAACACATATTTGCCGAGATGTAAACTATGGATGGCTAATCCGA
TACCTACATGCCAACGGGGCCTCTATATTCTTTATCTGCTTATTTCTACACGCAGGACGG
GGGATGTACTACGGATCCTACACATTTATAGAAACATGAAATATTGGGGTTATTTTACTG
TTTGCAGTCATAGCCACAGCATTTATGGGTTATGTCCTCCCAT-----------------
------------------------------------------------------------
------------------------------------------------------------
------------------------------------------------------------
------------------------------------------------------------
------------------------------------------------------------
------------------------------------------------------------
------------------------------------------------------------
------------------------------------------------------------
------------------------------------------------------------
------------------------------------------------------------
------------------------------------------------------------
------------------------------------------------------------
>TM46605
--------CATACGAAAATCACACCCACTACTTAAAATACTTAACCACTCTTTTATTGAT
TTACCTGCTCCCTCCAACATCTCATCATGATGAAACTTTGGCTCACTATTAGGAATCTGT
CTTATAGTCCAAATTCTCACAGGCTTATTCTTAGCCATACATTATACATCTGACACAATA
ACAGCTTTTTCATCAGTAACACATATCTGTCGAGACGTAAACTACGGATGATTAATCCGA
TATATACACGCAAACGGAGCCTCCATATTCTTTATCTGCTTATTTATACACGTAGGACGA
GGAATATACTATGGATCTTACACATTTATAGAAACATGAAATATTGGGGTTATTCTATTA
TTCGCTGTGATAGCCACAGCATTTATAGGTTATGTCCTCCCATGAGGACAAATATCATTT
TGAGGGGCCACAGTAATTACAAATCTTCTATCAGCAGTTCCATA----------------
------------------------------------------------------------
------------------------------------------------------------
------------------------------------------------------------
------------------------------------------------------------
------------------------------------------------------------
------------------------------------------------------------
------------------------------------------------------------
------------------------------------------------------------
------------------------------------------------------------
------------------------------------------------------------
------------------------------------------------------------
>ZM7052
ATGACAATCATACGAAAAACACACCCACTATTCAAGATAATTAACCACTCCTTCATCGAT
CTGCCTGCCCCTTCCAACATTTCATCATGATGAAATGTTGGATCTCTATTAGGAGTCTGC
CTTATAGTCCAAATCCTCACAGGCCTATTCCTAGCAATACACTACACATCAGACACGATA
ACAGCCTTCTCATCAGTAACACATATTTGCCGAGATGTAAACTATGGATGGCTAATCCGA
TACCTACATGCCAACGGGGCCTCTATATTCTTTATCTGCTTATTTCTACACGTAGGACGG
GGGATGTACTACGGATCCTACACATTTATAGAAACATGAAATATTGGGGTTATTTTACTG
TTTGCAGTCATAGCCACAGCATTTATGGGTTATGTCCTCCCAT-----------------
------------------------------------------------------------
------------------------------------------------------------
------------------------------------------------------------
------------------------------------------------------------
------------------------------------------------------------
------------------------------------------------------------
------------------------------------------------------------
------------------------------------------------------------
------------------------------------------------------------
------------------------------------------------------------
------------------------------------------------------------
------------------------------------------------------------
>ZM8583
ATGACAATCATACGAAAATCACACCCACTACTTAAAATACTTAACCACTCTTTTATTGAT
TTACCTGCTCCCTCCAACATCTCATCATGATGAAACTTTGGCTCACTATTAGGAATCTGT
CTTATAGTCCAAATTCTCACAGGCTTATTCTTAGCCATACATTATACATCTGACACAATA
ACAGCTTTTTCATCAGTAACACATATCTGTCGAGACGTAAACTACGGATGATTAATCCGA
TATATACACGCAAACGGAGCCTCCATATTCTTTATCTGCTTATTTATACACGTAGGACGA
GGAATATACTATGGATCTTACRCATTTATAGAAACATGAAATATTGRGGTTATTCTATTA
TTCGCTGTGATAGCCACAGCATTCATAGGTTATGTCCTCCCA------------------
------------------------------------------------------------
------------------------------------------------------------
------------------------------------------------------------
------------------------------------------------------------
------------------------------------------------------------
------------------------------------------------------------
------------------------------------------------------------
------------------------------------------------------------
------------------------------------------------------------
------------------------------------------------------------
------------------------------------------------------------
------------------------------------------------------------
>ZM8771
ATGACAATCATACGAAAAACACACCCACTATTCAAGATAATTAACCACTCCTTCATCGAT
CTGCCTACCCCTTCCAACATTTCATCATGATGAAATGTTGGATCTCTATTAGGAGTCTGC
CTTACAGTCCAAATCCTCACAGGCCTATTCCTAGCAATACACTACACATCAGACACGATA
ACAGCCTTCTCATCAGTAACACATATTTGCCGAGATGTAAACTATGGATGGCTAATCCGA
TACCTACATGCCAACGGGGCCTCTATATTCTTTATCTGCTTATTTCTACACGTAGGACGG
GGGATGTACTACGGATCCTACACATTTATAGAAACATGAAATATTGGGGTTATTTTACTG
TTTGCAGTCATAGCCACAGCATTTATGGGTTATGTCCTCCCAT-----------------
------------------------------------------------------------
------------------------------------------------------------
------------------------------------------------------------
------------------------------------------------------------
------------------------------------------------------------
------------------------------------------------------------
------------------------------------------------------------
------------------------------------------------------------
------------------------------------------------------------
------------------------------------------------------------
------------------------------------------------------------
------------------------------------------------------------
>ZM37321
ATGACAATCATACGAAAAACACACCCACTATTCAAGATAATTAATCACTCCTTCATCGAT
CTGCCTACCCCTTCCAACATCTCATCATGATGAAACTTTGGATCTCTATTAGGAATCTGC
CTTATAGTCCAAATCCTCACAGGCCTATTCCTAGCAATACACTACACATCAGACACGATA
ACAGCCTTCTCATCAGTAACACATATCTGCCGAGATGTAAACTATGGATGGCTAATCCGA
TACCTACATGCCAACGGGGCCTCTATATTCTTTATCTGTTTATTTTTACACGTAGGACGG
GGAATGTACTACGGATCCTACACATTTATAGAAACATGAAATATTGGGGTTATTTTACTA
TTTGCAGTAATAGCCACAGCATTTATAGGTTATGTCCTCCCAT-----------------
------------------------------------------------------------
------------------------------------------------------------
------------------------------------------------------------
------------------------------------------------------------
------------------------------------------------------------
------------------------------------------------------------
------------------------------------------------------------
------------------------------------------------------------
------------------------------------------------------------
------------------------------------------------------------
------------------------------------------------------------
------------------------------------------------------------
>ZM13524G
--------CATACGAAAAACACACCCACTATTCAAGATAATTAATCACTCCTTCATCGAT
CTGCCTGTCCCTTCCAACATCTCATCATGATGAAACTTTGGGTCTCTATTAGGAATCTGC
CTTATAGTCCAAATCCTCACAGGCCTATTCCTAGCAATACACTACACATCAGACACGATA
ACAGCCTTCTCATCAGTAACACATATCTGCCGAGATGTAAACTATGGATGGCTAATCCGA
TACCTACATGCCAACGGGGCCTCTATATTCTTTATCTGCTTATTTTTACACGTAGGACGC
GGAATGTACTACGGATCCTACACATTTATAGAAACATGAAATATTGGGGTTATTTTACTA
TTTGCAGTAATAGCCACAGCATTTATAGGTTATGTCCTCCTATGGGGACAGATATCATTT
TGAGGCGCTACAGTAATTACAAACCTTCTATCAGCCATTCCATA----------------
------------------------------------------------------------
------------------------------------------------------------
------------------------------------------------------------
------------------------------------------------------------
------------------------------------------------------------
------------------------------------------------------------
------------------------------------------------------------
------------------------------------------------------------
------------------------------------------------------------
------------------------------------------------------------
------------------------------------------------------------
>NPG1385
ATGACAATCATACGAAAAACACACCCACTATTCAAGATAATTAATCACTCCTTCATCGAT
CTGCCTACCCCTTCCAACATCTCATCATGATGAAACTTTGGATCTCTATTAGGAATCTGC
CTTATAGTCCAAATCCTCACAGGCCTATTCCTAGCAATACACTACACATCAGACACGATA
ACAGCCTTCTCATCAGTAACACATATCTGCCGAGATGTAAACTATGGATGGCTAATCCGA
TACCTACATGCCAACGGGGCCTCTATATTCTTTATCTGTTTATTTTTACACGTAGGACGG
GGAATGTACTACGGATCCTACACATTTATAGAAACATGAAATATTGGGGTTATTTTACTA
TTTGCAGTAATAGCCACAGCATTTATAGGTTATGTCCTCCCATGGGGACAGATATCATTT
TGAGGGGCTACAGTAATTACAAACCTTCTATCAGCCATTCCATA----------------
------------------------------------------------------------
------------------------------------------------------------
------------------------------------------------------------
------------------------------------------------------------
------------------------------------------------------------
------------------------------------------------------------
------------------------------------------------------------
------------------------------------------------------------
------------------------------------------------------------
------------------------------------------------------------
------------------------------------------------------------
>NPG1451
ATGACAATCATACGAAAAACACACCCACTATTCAAGATAATTAATCACTCCTTCATCGAT
CTGCCTACCCCTTCCAACATCTCATCATGATGAAACTTTGGATCTCTATTAGGAATCTGC
CTTATAGTCCAAATCCTCACAGGCCTATTCCTAGCAATACACTACACATCAGACACGATA
ACAGCCTTCTCATCAGTAACACATATCTGCCGAGATGTAAACTATGGATGGCTAATCCGA
TACCTACATGCCAACGGGGCCTCTATATTCTTTATCTGTTTATTTTTACACGTAGGACGG
GGAATGTACTACGGATCCTACACATTTATAGAAACATGAAATATTGGGGTTATTTTACTA
TTTGCAGTAATAGCCACAGCATTTATAGGTTATGTCCTCCCATGGGGACAGATATCATTT
TGAGGGGCTACAGTAATTACAAACCTTCTATCAGCCATTCCATA----------------
------------------------------------------------------------
------------------------------------------------------------
------------------------------------------------------------
------------------------------------------------------------
------------------------------------------------------------
------------------------------------------------------------
------------------------------------------------------------
------------------------------------------------------------
------------------------------------------------------------
------------------------------------------------------------
------------------------------------------------------------
>NPG2134
ATGACAATCATACGAAAAACACACCCACTATTCAAGATAATTAATCACTCCTTCATCGAT
CTGCCTACCCCTTCCAACATCTCATCATGATGAAACTTTGGATCTCTATTAGGAATCTGC
CTTATAGTCCAAATCCTCACAGGCCTATTCCTAGCAATACACTACACATCAGACACGATA
ACAGCCTTCTCATCAGTAACACATATCTGCCGAGATGTAAACTATGGATGGCTAATCCGA
TACCTACATGCCAACGGGGCCTCTATATTCTTTATCTGTTTATTTTTACACGTAGGACGG
GGAATGTACTACGGATCCTACACACTTATAGAAACATGAAATATTGGGGTTATTTTACTA
TTTGCAGTAATAGCCACAGCATTTATAGGTTATGTCCTCCCATGGGGACAGATATCATTT
TGAGGGGCTACAGTAATTACAAACCTTCTATCAGCCATTCCATA----------------
------------------------------------------------------------
------------------------------------------------------------
------------------------------------------------------------
------------------------------------------------------------
------------------------------------------------------------
------------------------------------------------------------
------------------------------------------------------------
------------------------------------------------------------
------------------------------------------------------------
------------------------------------------------------------
------------------------------------------------------------
>TAN11027
-TGACA-TCATACGAAAAACACACCCACTATTCAAGATACTTAACCACTCCTTCATCGAC
CTGCCTGCCCCTTCCAACATTTCATCATGATGAAACTTTGGATCTCTACTAGGAATCTGC
CTTATAGTCCAAATCCTCACAGGCCTATTCCTAGCAATACACTACACATCAGACACAATA
ACAGCCTTCTCATCAGTAACACATATTTGCCGAGATGTAAACTATGGATGACTAATCCGA
TACCTACATGCCAACGGAGCCTCTATATTCTTCATCTGTTTATTTTTACACGTAGGACGG
GGAATGTACTACGGATCCTATACATTTATAGAAACATGAAACATTGGGGTTATCTTACTA
TTTGCAGTGATAGCCACAGCATTTATAGGCTATGTCCTCCCATGAGGACAGATATCATTT
TGAGGGGCTACAGTAATCACAAACCTTCTATCAGCCATTCCATATGTAGGAACTACTCTA
GTAGAATGAATTTGAGGCGGATTCTCAGTAGATAAAGCCACCCTGACCCGATTTTTTGCT
TTCCACTTCATCCTACCATTCATTATTGCAGCATTAGTGATTGTGCACCTCCTTTTCCTT
CACGAAACAGGATCTAACAACCCCACAGGCCTTAACTCTGATGCCGACAAAATCCCGTTC
CACCCTTACTATACTATCAAAGACATCCTAGGAGTCCTAATTATACTCCTCTTTCTTATA
ACCTTAGTCCTCTTCTTCCCAGACATATTAGGTGACCCCGACAATTATATACCAGCCAAC
CCACTAAACACTCCACCTCATATTAAGCCAGAATGATATTTCTTATTCGCATATGCCATT
CTACGCTCAATTCCCAATAAGCTAGGAGGAGTCCTAGCCCTAATTTTATCTATCCTAATT
CTAGCGTTTCTCCCGTTCCTTCACACATCCAAACAACGAAGCCTAATATTCCGCCCAATC
ACCCAAGCCTTATACTGAATTCTAGTAGCTAACCTACTTATCCTCACTTGAATCGGAGGT
CAACCAGTAGAACACCCATTCATCATTATTGGACAACTAGCCTCCATCTCTTACTTCACT
ATTATCCTCATTCTAATACCAGTCGCAGGTATTATTGAAGACAAGTTACTAAAACTCTAC
>Nindutus_I387
ATGACAATCATACGAAAATCACACCCACTACTTAAAATACTTAACCACTCTTTTATTGAT
TTACCTGCTCCCTCCAACATCTCATCATGATGAAACTTTGGCTCACTATTAGGAATCTGT
CTTATAGTCCAAATTCTCACAGGCTTATTCTTAGCCATACATTATACATCTGACACAATA
ACAGCTTTTTCATCAGTAACACATATCTGTCGAGACGTAAACTACGGATGATTAATCCGA
TATATACACGCAAACGGAGCCTCCATATTCTTTATCTGCTTATTTATACACGTAGGACGA
GGAATATACTATGGATCTTACACATTTATAGAAACATGAAATATTGGGGTTATTCTATTA
TTCGCTGTGATAGCCACAGCATTTATAGGTTATGTCCTCCCATGAGGACAAATATCATTT
TGAGGGGCCACAGTAATTACAAATCTTCTATCAGCAGTTCCATATGTAGGAACTACATTA
GTAGAGTGAATTTGAGGTGGATTCTCAGTAGATAAGGCCACCCTGACCCGATTTTTTGCC
TTCCACTTTATTCTGCCATTCATCATTGCAGCCTTAGTAATTGTTCACCTCCTTTTCCTT
CACGAAACAGGATCTAACAACCCTACAGGCCTAAACTCTGATGCCGACAAAATCCCATTC
CACCCATACTACACTATCAAAGACATTCTAGGAGTTCTTATTATATTCCTGTTCCTCATG
ATTTTAGTCCTATTTTTCCCAGATATGCTAGGAGATCCCGATAACTATATACCAGCCAAT
CCACTAAACACCCCACCTCATATCAAGCCAGAATGATATTTCCTATTCGCATATGCCATC
CTACGCTCTATTCCTAATAAACTAGGAGGAGTCTTAGCTCTAATCCTGTCTATCCTAATT
CTAGCCTTTCTCCCGTTTTTACATACATCTAAACAACGAAGTTTAATATTCCGGCCCATT
ACCCAAACCCTATACTGAATTCTAGTAGCCAATCTGTTAATCCTCACCTGAATTGGCGGT
CAACCAGTAGAACACCCATTCATCATTATTGGCCAACTAGCCTCCATTTCTTACTTCGCC
ATTATCCTTATTCTTATACCAATCGCAGGAATTATTGAGGATAAGCTACTAAAACTTTAC
>Nindutus_I397
ATGACAATCATACGAAAATCACACCCACTACTTAAAATACTTAACCACTCTTTTATTGAT
TTACCTGCTCCCTCCAACATCTCATCATGATGAAACTTTGGCTCACTATTAGGAATCTGT
CTTATAGTCCAAATTCTCACAGGCTTATTCTTAGCCATACATTATACATCTGACACAATA
ACAGCTTTTTCATCAGTAACACATATCTGTCGAGACGTAAACTACGGATGATTAATCCGA
TATATACACGCAAACGGAGCCTCCATATTCTTTATCTGCTTATTTATACACGTAGGACGA
GGAATATACTATGGATCTTACACATTTATAGAAACATGAAATATTGGGGTTATTCTATTA
TTCGCTGTGATAGCCACAGCATTCATAGGTTATGTCCTCCCATGAGGACAAATATCATTT
TGAGGGGCCACAGTAATTACAAATCTTCTATCAGCAATTCCATATGTAGGAACTACATTA
GTAGAGTGAATTTGAGGTGGATTCTCAGTAGATAAGGCCACCTTGACCCGATTTTTTGCC
TTCCACTTTATTCTGCCATTCATCATTGCAGCCTTAGTAATTGTTCACCTCCTTTTCCTT
CACGAAACAGGATCTAACAACCCTACAGGCCTAAACTCTGATGCCGACAAAATCCCATTC
CACCCATACTACACTATCAAAGACATTCTAGGAGTTCTTATTATATTCCTGTTCCTCATG
ATTTTAGTCCTATTTTTCCCAGATATGCTAGGAGATCCCGATAACTATATACCAGCCAAT
CCACTAAACACCCCACCTCATATCAAGCCAGAATGATACTTCCTATTCGCATATGCCATC
CTACGCTCTATTCCTAATAAACTAGGAGGAGTCTTAGCTCTAATCCTGTCTATCCTAATT
CTAGCCTTTCTCCCGTTTTTACATACATCTAAACAACGARGTTTAATATTCCGACCCATT
ACCCAAACCCTATACTGAATTCTAGTAGCCAATCTGTTRATCCTCACCTGAATTGGCGGT
CAACCAGTAGAACACCCATTCATCATTATTGGSCAACTAGCCTCCATTTCTTACTTCGCC
ATTATCCTAATTCTTATACCAATCGCAGGAATTATTGAGGATAAGCTACTAAAACTTTAC
>Nindutus_US10
ATGACAATCACACGAAAATCACACCCACTACTTAAAATACTTAACCACTCTTTTATTGAT
TTACCTGCTCCCTCCAACATCTCATCATGATGAAACTTTGGCTCACTATTAGGAATCTGT
CTTATAGTCCAAATTCTCACAGGCTTATTCTTAGCCATACATTATACATCTGACACAATA
ACAGCTTTTTCATCAGTAACACATATCTGTCGAGACGTAAACTACGGATGATTAATCCGA
TATATACATGCAAACGGAGCCTCCATATTCTTTATCTGCTTATTTATACACGTAGGACGA
GGAATATACTATGGATCTTACACATTTATAGAAACATGAAATATTGGGGTTATTCTATTA
TTCGCTGTGATAGCCACAGCATTCATAGGTTATGTCCTCCCATGAGGACAAATATCATTT
TGAGGGGCCACAGTAATTACAAATCTTCTATCAGCAGTTCCATATGTAGGAACTACATTA
GTAGAGTGAATTTGAGGTGGATTCTCAGTAGATAAGGCCACCTTGACCCGATTTTTTGCC
TTCCACTTTATTCTGCCATTCATCATTGCAGCCTTAGTAATTGTTCACCTCCTTTTCCTT
CACGAAACAGGATCTAACAACCCTACAGGCCTAAACTCTGATGCCGACAAAATCCCATTC
CACCCATATTACACTATCAAAGACATTCTAGGAGTTCTTATTATATTCCTGTTCCTCATG
ATTTTAGTCCTATTTTTCCCAGATATGCTAGGAGATCCCGATAACTATATACCAGCCAAT
CCACTAAACACCCCACCTCATATCAAGCCAGAATGATACTTCCTATTCGCATATGCCATC
CTACGCTCTATCCCTAATAAACTAGGAGGAGTCTTAGCTCTAATCCTGTCTATCCTAATT
CTAGCCTTTCTCCCATTTTTACATACATCTAAACAACGAAGTTTAATATTCCGACCCATT
ACCCAAACCCTATACTGAATTCTAGTAGCCAATCTGTTAATCCTCACCTGAATTGGCGGT
CAACCAGTAGAACACCCATTCATCATTATTGGCCAACTAGCCTCCATTTCTTACTTCGCC
ATTATCCTTATTCTTATACCAATCGCAGGAATTATTGAGGATAAGCTACTAAAACTTTAC
>Nindutus_L5510
ATGACAATCATACGAAAATCACACCCACTACTTAAAATACTTAACCACTCTTTTATTGAT
TTACCTGCTCCCTCCAACATCTCATCATGATGAAACTTTGGCTCACTATTAGGAATCTGT
CTTATAGTCCAAATTCTCACAGGCTTATTCTTAGCCATACATTATACATCTGACACAATA
ACAGCTTTTTCATCAGTAACACATATCTGTCGAGACGTAAACTACGGATGATTAATCCGA
TACATACACGCAAACGGAGCCTCCATATTCTTTATCTGCTTATTTATACACGTAGGACGA
GGAATATACTATGGATCTTACACATTTATAGAAACATGAAATATTGGGGTTATTCTATTA
TTCGCTGTGATAGCCACAGCATTCATAGGTTATGTCCTCCCATGAGGACAAATATCATTT
TGAGGGGCCACAGTAATTACAAATCTTCTATCAGCAGTTCCATATGTAGGAACTACATTA
GTAGAGTGAATTTGAGGTGGATTCTCAGTAGATAAGGCCACCTTGACCCGATTTTTTGCC
TTCCACTTTATTCTGCCATTCATCATTGCAGCCTTAGCAATTGTTCACCTCCTTTTCCTT
CACGAAACAGGATCTAACAACCCTACAGGCCTAAACTCTGATGCCGACAAAATCCCATTC
CACCCATACTACACTATCAAAGACATTCTAGGAGTTCTTATTATATTCCTGTTCCTCATG
ATTTTAGTCCTATTTTTCCCAGATATGCTAGGAGATCCCGATAACTATATACCAGCCAAT
CCACTAAACACCCCACCTCATATCAAGCCAGAATGATACTTCCTATTCGCATATGCCATC
CTACGCTCTATTCCTAATAAACTAGGAGGAGTCTTAGCTCTAATCCTGTCTATCCTAATT
CTAGCCTTTCTCCCGTTTTTACATACATCTAAACAACGAAGTTTAATATTCCGGCCCATT
ACCCAAACCCTATACTGAATTCTAGTAGCCAATCTGTTAATCCTCACCTGAATTGGCGGT
CAACCAGTAGAACACCCATTCATCATTATTGGCCAACTAGCCTCCATTTCTTACTTCACC
ATTATCCTTATTCTTATACCAATCGCAGGAATTATTGAGGATAAGCTACTAAAACTTTAC
>DQ789971_Gabon
-------------------CACACCCACTATTCAAGATAGTTAACCACTCCTTCATCGAC
CTGCCTGCCCCTTCCAACATTTCATCATGATGAAACTTTGGATCTCTACTAGGAATCTGC
CTTATAGTCCAAATCCTCACAGGCCTATTCCTAGCAATACACTATACATCAGACACAATA
ACAGCCTTCTCATCAGTTACACACATCTGCCGAGATGTAAACTATGGATGACTAATCCGA
TACTTACATGCCAACGGAGCCTCTATATTCTTTATCTGCTTATTTTTACATGTAGGACGG
GGAATATACTACGGATCCTACACATTTATAGAAACATGAAATATTGGGGTTATTTTACTG
TTTGCAGTGATAGCCACAGCATTTATAGGTTATGTTCTCCCATGGGGACAGATATCATTT
TGAGGAGCTACAGTAATTACAAACCTTCTATCAGCCATTCCATATGTAGGAACTACTCTA
GTAGAATGAATCTGAGGCGGATTCTCAGTAGATAAAGCCACCTTAACCCGATTTTTTGCT
TTCCACTTCATCCTACCATTCATTATTGCAGCATTAGTAATTGTTCACCTCCTTTTCCTT
CACGAAACAGGATCTAACAACCCCACAGGCCTTAACTCTGATGCCGACAAAATCCCATTC
CACCCTTACTATACTATTAAAGATATCCTAGGAGTACTGATCATACTCCTCTTTCTTATA
ACCTTAGTCCTCTTCTTCCCAGACATATTAGGTGACCCCGACAATTATACGCCAGCCAAT
CCACTAAACACTCCTCCTCATATTAAGCCAGAATGATATTTCTTATTTGCATATGCCATT
CTACGCTCAATCCCTAATAAACTAG-----------------------------------
------------------------------------------------------------
------------------------------------------------------------
------------------------------------------------------------
------------------------------------------------------------
>DQ789954_Gabon
-----------------------CCCACTATTCAAGATAGTTAACCACTCCTTCATCGAC
CTGCCTGCCCCTTCCAACATTTCATCATGATGAAACTTTGGATCTCTACTAGGAATCTGC
CTTATAATCCAAATCCTCACAGGCCTATTCCTAGCAATACACTATACATCAGACACAATA
ACAGCCTTCTCATCAGTTACACACATCTGCCGAGATGTAAACTATGGATGACTAATCCGA
TACTTACATGCCAACGGAGCCTCTATATTCTTTATCTGCTTATTTTTACATGTAGGACGG
GGAATATACTACGGATCCTACACATTTATAGAAACATGAAATATTGGGGTTATTTTACTG
TTTGCAGTGATAGCCACAGCATTTATAGGTTATGTTCTCCCATGGGGGCAAATATCATTT
TGAGGAGCTACAGTAATTACAAACCTTCTATCAGCCATTCCATATGTAGGAACTACTCTA
GTAGAATGAATCTGAGGCGGATTCTCAGTAGATAAAGCCACCTTAACCCGATTTTTTGCT
TTCCACTTCATCCTACCATTCATTATTGCAGCATTAGTAATTGTTCACCTCCTTTTCCTT
CACGAAACAGGATCTAACAACCCCACAGGCCTTAACTCTGATGCCGACAAAATCCCATTC
CACCCTTACTATACTATTAAAGATATCCTAGGAGTACTGATCATACTCCTCTTTCTTATA
ACCTTAGTCCTCTTCTTCCCAGACATATTAGGTGACCCCGACAATTATACGCCAGCCAAT
CCACTAAACACTCCTCCTCATATTAAGCCAGAATGGTATTTCTTATTTGCATATGCCATT
CTACGCTCAATCCCTAATAAACTAG-----------------------------------
------------------------------------------------------------
------------------------------------------------------------
------------------------------------------------------------
------------------------------------------------------------
>DQ789941_Gabon
-------------------CACACCCACTATTCAAGATAGTTAACCACTCCTTCATCGAC
CTGCCTGCCCCTTCCAACATTTCATCATGATGAAACTTTGGATCTCTACTAGGAATCTGC
CTTATAGTCCAAATCCTCACAGGCCTATTCCTAGCAATACACTATACATCAGACACAATA
ACAGCCTTCTCATCAGTTACACACATCTGCCGAGATGTAAACTACGGATGACTAATCCGA
TACTTACATGCCAACGGAGCCTCTATATTCTTTATCTGCTTATTTTTACATGTAGGACGG
GGAATATACTACGGATCCTACACATTTATAGAAACATGAAATATCGGGGTTATTTTACTG
TTTGCAGTGATAGCCACAGCATTTATAGGTTATGTTCTCCCATGGGGGCAGATATCATTT
TGAGGAGCTACAGTAATTACAAACCTTCTATCAGCCATTCCATATGTAGGAACTACTCTA
GTAGAATGAATCTGAGGCGGATTCTCAGTAGATAAAGCCACCTTAACCCGATTTTTTGCT
TTCCACTTCATCCTACCATTCATTATTGCAGCATTAGTAATTGTTCACCTCCTTTTCCTT
CACGAAACAGGATCTAACAACCCCACAGGCCTTAACTCTGATGCCGACAAAATCCCATTC
CACCCTTACTATACTATTAAAGATATCCTAGGAGTACTGATCATACTCCTCTTTCTTATA
ACCTTAGTCCTCTTCTTCCCAGACATATTAGGTGACCCCGACAATTACACGCCAGCCAAT
CCACTAAACACTCCTCCTCATATTAAGCCAGAATGATATTTCTTATTTGCATATGCCATT
CTACGCTCAATCCCTAATAAACTAG-----------------------------------
------------------------------------------------------------
------------------------------------------------------------
------------------------------------------------------------
------------------------------------------------------------
>DQ789939_CAR
-------------------CACACCCACTATTCAAGATAATTAACCACTCCTTCATCGAC
CTGCCTGCCCCTTCCAACATTTCATCATGATGAAACTTTGGATCTCTACTAGGAATCTGC
CTTATAGTCCAAATCCTCACAGGCCTATTCCTAGCAATACACTATACATCAGACACAATA
ACAGCTTTCTCATCAGTTACACACATCTGCCGAGATGTAAACTATGGATGACTAATCCGA
TACTTACATGCCAACGGAGCCTCTATATTCTTTATCTGCTTATTTTTACATGTAGGACGG
GGAATATACTACGGATCCTACACATTTATAGAAACATGAAATATTGGGGTTATTTTACTG
TTTGCAGTGATAGCCACAGCATTTATAGGTTATGTTCTCCCATGGGGGCAGATATCATTT
TGAGGAGCTACAGTAATTACAAACCTTCTATCAGCCATTCCATATGTAGGAACTACTCTA
GTAGAATGAATCTGAGGCGGATTCTCAGTAGATAAAGCCACCTTAACCCGATTTTTTGCT
TTCCACTTCATCCTACCATTCATTATTGCAGCATTAGTAATTGTTCACCTCCTTTTCCTT
CACGAAACAGGATCTAACAACCCCACAGGCCTTAACTCTGATGCCGACAAAATCCCATTC
CACCCTTACTATACTATTAAAGATATCCTAGGAGTACTGATCATACTCCTCTTTCTTATA
ACCTTAGTCCTCTTCTTCCCAGACATATTAGGTGACCCCGACAATTATACGCCAGCCAAT
CCACTAAACACTCCTCCTCATATTAAGCCAGAATGATATTTCTTATTTGCATATGCCATT
CTACGCTCAATCCCTAATAAACTAG-----------------------------------
------------------------------------------------------------
------------------------------------------------------------
------------------------------------------------------------
------------------------------------------------------------
>DQ789938_CAR
-------------------CACACCCACTATTCAAGATAGTTAACCACTCCTTCATCGAC
CTGCCTGCCCCTTCCAACATTTCATCATGATGAAACTTTGGATCTCTACTAGGAATCTGC
CTCATAGTCCAAATCCTCACAGGCCTATTCCTAGCAATACACTATACATCAGACACAACA
ACAGCCTTCTCATCAGTTACACACATCTGCCGAGATGTAAACTATGGATGACTAATCCGA
TACTTACATGCCAACGGAGCCTCTATATTCTTTATCTGCTTATTTTTACATGTAGGACGG
GGAATATACTACGGATCCTACACATTTATAGAAACATGAAATATTGGGGTTATTTTACTG
TTTGCAGTGATAGCCACAGCATTTATAGGTTATGTTCTCCCATGGGGGCAGATATCATTT
TGAGGAGCTACAGTAATTACAAACCTTCTATCAGCCATTCCATATGTAGGAACTACTCTA
GTAGAGTGAATCTGAGGCGGATTCTCAGTAGATAAAGCCACCTTAACCCGATTTTTTGCT
TTCCACTTCATCCTACCATTCATTATTGCAGCATTAGTAATTGTTCACCTCCTTTTCCTT
CACGAAACAGGATCTAGCAACCCCACAGGCCTTAACTCTGATGCCGACAAAATCCCATTC
CACCCTTACTATACTATTAAAGATATCCTAGGAGTACTGATCATACTCCTCTTTCTTATA
ACCTTAGTCCTCTTCTTCCCAGACATATTAGGTGACCCCGACAATTATACGCCAGCCAAT
CCACTAAACACTCCTCCTCATATTAAGCCAGAATGATATTTCTTATTTGCTTATGCCATT
CTACGCTCAATCCCTAATAAACTAG-----------------------------------
------------------------------------------------------------
------------------------------------------------------------
------------------------------------------------------------
------------------------------------------------------------
>DQ789935_Congo
-------------------CACACCCACTATTCAAGATAGTTAACCACTCCTTCATCGAC
CTGCCTGCCCCTTCCAACATTTCATCATGATGAAACTTTGGATCTCTACTAGGAATCTGC
CTTATAGTCCAAATCCTCACAGGCCTATTCCTAGCAATACACTATACATCAGACACAATA
ACAGCCTTCTCATCAGTTACACACATCTGCCGAGATGTAAACTATGGATGACTAATCCGA
TACTTACATGCCAACGGAGCCTCTATATTCTTTATCTGCTTATTTTTACATGTAGGACGG
GGAATATACTACGGATCCTACACATTTATAGAAACATGAAATATCGGGGTTATTTTACTG
TTTGCAGTGATAGCCACAGCATTTATAGGTTATGTTCTCCCATGGGGGCAGATATCATTT
TGAGGAGCTACAGTAATTACAAACCTTCTATCAGCCATTCCATATGTAGGAACTACTCTA
GTAGAATGAATCTGAGGCGGATTCTCAGTAGATAAAGCCACCTTAACCCGATTTTTTGCT
TTCCACTTCATCCTACCATTCATTATTGCAGCATTAGTAATTGTTCACCTCCTTTTCCTT
CACGAAACAGGATCTAACAACCCCACAGGCCTTAACTCTGATGCCGACAAAATCCCATTC
CACCCTTACTATACTATTAAAGATATCCTAGGAGTACTGATCATACTCCTCTTTCTTATA
ACCTTAGTCCTCTTCTTCCCAGACATATTAGGTGACCCCGACAATTACACGCCAGCCAAT
CCACTAAACACTCCTCCTCATATTAAGCCAGAATGATATTTCTTATTTGCATATGCCATT
CTACGCTCAATCCCTAATAAACTAG-----------------------------------
------------------------------------------------------------
------------------------------------------------------------
------------------------------------------------------------
------------------------------------------------------------
>DQ789929_Congo
-------------------CACACCCACTATTCAAGATAGTTAACCACTCCTTCATCGAC
CTGCCTGCCCCTTCCAACATTTCATCATGATGAAACTTTGGATCTCTACTAGGAATCTGC
CTTATAGTCCAAATCCTCACAGGCCTATTCCTAGCAATACACTATACATCAGACACAANA
NCAGCCTTCTCATCAGTTACACACATCTGCCGAGATGTAAACTATGGATGACTAATCCGA
TACTTACATGCCAACGGAGCCTCTATATTCTTTATCTGCTTATTTTTACATGTAGGACGG
GGAATATACTACGGATCCTACACATTTATAGAAACATGAAATATTGGGGTTATTTTACTG
TTTGCAGTGATAGCCACAGCATTTATAGGTTATGTTCTCCCATGGGGGCAGATATCATTT
TGAGGAGCTACAGTAATTACAAACCTTCTATCAGCCATTCCATATGTAGGAACTACTCTA
GTAGAATGAATCTGAGGCGGATTCTCAGTAGATAAAGCCACCTTAACCCGATTTTTTGCT
TTCCACTTCATCCTACCATTCATTATTGCAGCATTAGTAATTGTTCACCTCCTTTTCCTT
CACGAAACAGGATCTAACAACCCCACAGGCCTTAACTCTGATGCCGACAAAATCCCATTC
CACCCTTACTATACTATTAAAGATATCCTAGGAGTACTGATCATACTCCTCTTTCTTATA
ACCTTAGTCCTCTTCTTCCCAGACATATTAGGTGACCCCGACAATTATACGCCAGCCAAT
CCACTAAACACTCCTCCTCATATTAAGCCAGAATGATATTTCTTATTTGCATATGCCATT
CTACGCTCAATCCCTAATAAACTAG-----------------------------------
------------------------------------------------------------
------------------------------------------------------------
------------------------------------------------------------
------------------------------------------------------------
>DQ789926_Gabon
---------------------CATCCNCTATTCAAGATAGTTAACCACTCCTTCATCGAC
CTGCCTGCCCCTTCCAACATTTCATCATGATGAAACTTTGGATCTCTACTAGGAATCTGC
CTTATAGTCCAAATCCTCACAGGCCTATTCCTAGCAATACACTATACATCAGACACAATA
ACNGCCTTCTCATCAGTTACACACATCTGCCGAGATGTAAACTATGGATGACTAATCCGA
TACTTACATGCCAACGGAGCCTCTATATTCTTTATCTGCTTATTTTTACATGTAGGACGG
GGAATATACTACGGATCCTACACATTTATAGAAACATGAAATATTGGGGTTATTTTACTG
TTTGCAGTGATAGCCACAGCATTTATAGGTTATGTTCTCCCATGGGGGCAGATATCATTT
TGAGGAGCTACAGTAATTACAAACCTTCTATCAGCCATTCCATATGTAGGAACTACTCTA
GTAGAATGAATCTGAGGCGGATTCTCAGTAGATAAAGCCACCTTAACCCGATTTTTTGCT
TTCCACTTCATCCTACCATTCATTATTGCAGCATTAGTAATTGTTCACCTCCTTTTCCTT
CACGAAACAGGATCTAACAACCCCACAGGCCTTAACTCTGATGCCGACAAAATCCCATTC
CACCCTTACTATACTATTAAAGATATCCTAGGAGTACTGATCATACTCCTCTTTCTTATA
ACCTTAGTCCTCTTCTTCCCAGACATATTAGGTGACCCCGACAATTATACGCCAGCCAAT
CCACTAAACACTCCTCCTCATATTAAGCCAGAATGATATTTCTTATTTGCATATGCCATT
CTACGCTCAATCCCTAATAAACTAG-----------------------------------
------------------------------------------------------------
------------------------------------------------------------
------------------------------------------------------------
------------------------------------------------------------
>DQ789921_Gabon
-------------------CACACCCACTATTCAAGATAGTTAACCACTCCTTCATCGAC
CTGCCTGCCCCTTCCAACATTTCATCATGATGAAACTTTGGATCTCTACTAGGAATCTGC
CTTATAATCCAAATCCTCACAGGCCTATTCCTAGCAATACACTATACATCAGACACAATA
ACAGCCTTCTCATCAGTTACACACATCTGCCGAGATGTAAACTATGGATGACTAATCCGA
TACTTACATGCCAACGGAGCCTCTATATTCTTTATCTGCTTATTTTTACATGTAGGACGG
GGAATATACTACGGATCCTACACATTTATAGAAACATGAAATATTGGGGTTATTTTACTG
TTTGCAGTGATAGCCACAGCATTTATAGGTTATGTTCTCCCATGGGGGCAGATATCATTT
TGAGGAGCTACAGTAATTACAAACCTTCTATCAGCCATTCCATATGTAGGAACTACTCTA
GTAGAATGAATCTGAGGCGGATTCTCAGTAGATAAAGCCACCTTAACCCGATTTTTTGCT
TTCCACTTCATCCTACCATTCATTATTGCAGCATTAGTAATTGTTCACCTCCTTTTCCTT
CACGAAACAGGATCTAACAACCCCACAGGCCTTAACTCTGATGCCGACAAAATCCCATTC
CACCCTTACTATACTATTAAAGATATCCTAGGAGTACTGATCATACTCCTCTTTCTTATA
ACCTTAGTCCTCTTCTTCCCAGACATATTAGGTGACCCCGACAATTATACGCCAGCCAAT
CCACTAAACACTCCTCCTCATATTAAGCCAGAATGGTATTTCTTATTTGCATATGCCATT
CTACGCTCAATCCCTAATAAACTAG-----------------------------------
------------------------------------------------------------
------------------------------------------------------------
------------------------------------------------------------
------------------------------------------------------------
>DQ789920_Gabon
-------------------CACACCCACTATTCAAGATAGTTAACCACTCCTTCATCGAC
CTGCCTGCCCCTTCCAACATTTCATCATGATGAAACTTTGGATCTCTACTAGGAATCTGC
CTTATAGTCCAAATCCTCACAGGCCTATTCCTAGCAATACACTATACATCAGACACAATA
ACAGCCTTCTCATCAGTTACACACATCTGCCGAGATGTAAACTATGGATGACTAATCCGA
TACTTACATGCCAACGGAGCCTCTATATTCTTTATCTGCTTATTTTTACATGTAGGACGG
GGAATATACTACGGATCCTACACATTTATAGAAACATGAAATATTGGGGTTATTTTACTG
TTTGCAGTGATAGCCACAGCATTTATAGGTTATGTTCTCCCATGGGGGCAGATATCATTT
TGAGGAGCTACAGTAATTACAAACCTTCTATCAGCCATTCCATATGTAGGAACTACTCTA
GTAGAATGAATCTGAGGCGGATTCTCAGTAGATAAAGCCACCTTAACCCGATTTTTTGCT
TTCCACTTCATCCTACCATTCATTATTGCAGCATTAGTAATTGTTCACCTCCTTTTCCTT
CACGAAACAGGATCTAACAACCCCACAGGCCTTAACTCTGATGCCGACAAAATCCCATTC
CACCCTTACTATACTATTAAAGATATCCTAGGAGTACTGATCATACTCCTCTTTCTTATA
ACCTTAGTCCTCTTCTTCCCAGACATATTAGGTGACCCCGACAATTATACGCCAGCCAAT
CCACTAAACACTCCTCCTCATATTAAGCCAGAATGGTATTTCTTATTTGCATATGCCATT
CTACGCTCAATCCCTAATAAACTAG-----------------------------------
------------------------------------------------------------
------------------------------------------------------------
------------------------------------------------------------
------------------------------------------------------------
>AJ875076_Guinea
ATGACAATCATACGAAAAACACACCCGCTATTCAAGATAGTTAACCACTCCTTCATCGAC
CTGCCTGCCCCTTCCAACATTTCATCATGATGAAACTTTGGATCTCTTCTAGGAATTTGC
CTTATTGTCCAAATCCTTACAGGCTTATTCCTAGCAATACACTATTCATCAGACACAATA
ACAGCCTTCTCATCAGTAACACATATCTGCCGAGACGTAAACTATGGATGACTAATCCGA
TATTTACATGCCAACGGAGCCTCTATATTCTTTATCTGCTTATTTTTACACGTAGGACGG
GGAATGTACTACGGATCCTACACATTTATAGAAACATGAAATATTGGGGTCATCCTACTA
TTTGCAGTGATAGCCACAGCATTTATAGGTTATGTCCTCCCATGGGGGCAGATATCATTT
TGAGGGGCTACAGTAATTACAAACCTTCTATCAGCCATCCCATATGTAGGAACTACTCTA
GTAGAATGAATCTGAGGCGGATTCTCAGTAGATAAAGCCACCCTAACCCGATTTTTTGCT
TTCCACTTCATCCTACCATTCATCATTGCAGCATTAGTAGTTGTTCACCTCCTTTTCCTT
CACGAAACAGGATCTAACAACCCCACAGGCCTTAACTCTGACGCCGACAAAATCCCATTC
CACCCTTACTATACCATCAAAGACATCCTAGGAGTCCTAATTATGCTCCTGTTCCTTATA
ACCTTAGTCCTATTCTTCCCAGACATATTAGGTGACCCCGACAATTATATACCAGCCAAC
CCACTAAACACTCCACCCCATATTAAGCCAGAATGGTATTTCTTATTTGCATACGCCATT
CTACGCTCAATCCCCAATAAACTAGGAGGAGTGTTAGCCCTAATTTTATCTATCCTAATT
CTAGCATTTCTCCCATTCCTCCACACATCCAAACAACGAAGCCTAATATTCCGCCCAATC
ACCCAGGCCTTATATTGAATCCTAGTAGCCAACCTACTAATCCTCACTTGAATTGGAGGT
CAACCAGTAGAACATCCATTCATCATTATTGGTCAGCTAGCCTCCATCTCTTACTTCACT
ATTATCCTCATTCTAATACCAGCCGCAGGTATTATTGAAGATAAATTACTAAAACTCTAC
>AJ875077_Guinea
ATGACAATCATACGAAAAACACACCCGCTATTCAAGATAGTTAACCACTCCTTCATCGAC
CTGCCTGCCCCTTCCAACATTTCATCATGATGAAACTTTGGATCTCTTCTAGGAATTTGC
CTTATTGTCCAAATCCTTACAGGCTTATTCCTAGCAATACACTATTCATCAGACACAATA
ACAGCCTTCTCATCAGTAACACATATCTGCCGAGACGTAAACTATGGATGACTAATCCGA
TATTTACATGCCAACGGAGCCTCTATGTTCTTTATCTGCTTATTTTTACACGTAGGACGG
GGAATGTACTACGGATCCTACACATTTATAGAAACATGAAATATTGGGGTCATCCTACTA
TTTGCAGTGATAGCCACAGCATTTATAGGTTATGTCCTCCCATGGGGGCAGATATCATTT
TGAGGGGCTACAGTAATTACAAACCTTCTATCAGCCATCCCATATGTAGGAACTACTCTA
GTAGAATGAATCTGAGGCGGATTCTCAGTAGATAAAGCCACCCTAACCCGATTTTTTGCT
TTCCACTTCATCCTACCATTCATCATTGCAGCATTAGTAGTTGTTCACCTCCTCTTCCTT
CACGAAACAGGATCTAACAACCCCACAGGCCTTAACTCTGACGCCGACAAAATCCCATTC
CACCCTTACTATACTATCAAAGACATCCTAGGAGTCCTAATTATGCTCCTGTTCCTTATA
ACCTTAGTCCTATTCTTCCCAGACATATTAGGTGACCCCGACAATTATATACCAGCCAAC
CCACTAAACACTCCACCCCATATTAAGCCAGAATGGTATTTCTTATTTGCATACGCCATT
CTACGCTCAATCCCCAATAAACTAGGAGGAGTGTTAGCCCTAATTTTATCTATCCTAATT
CTAGCATTTCTCCCATTCCTCCACACATCCAAACAACGAAGCCTAATATTCCGCCCAATC
ACCCAGGCCTTATACTGAATCCTAGTAGCCAACCTACTAATCCTCACTTGAATTGGAGGT
CAACCAGTAGAACATCCATTCATCATTATTGGTCAGCTAGCCTCCATCTCTTACTTCACT
ATTATCCTCATTCTAATACCAGCCGCAGGTATTATTGAAGACAAATTACTAAAACTCTAC
>EU603961_Guinea
--------------------ACACCCACTATTCAAGATAGTTAACCACTCCTTCATCGAC
CTGCCTGCCCCTTCCAACATTTCATCATGATGAAACTTTGGATCTCTTCTAGGAATTTGC
CTTATTGTCCAAATCCTTACAGGCTTATTCCTAGCAATACACTACACATCAGACACAATA
ACAGCCTTCTCATCAGTAACACATATCTGCCGAGACGTAAACTATGGATGACTAATCCGA
TATTTACATGCCAACGGAGCCTCTATATTCTTTATCTGCTTATTTTTACACGTAGGACGG
GGAATGTACTACGGATCCTACACATTTATAGAAACATGAAATATTGGGGTCATCCTACTA
TTTGCAGTGATAGCCACAGCATTTATAGGTTATGTCCTCCCATGGGGGCAGATATCATTT
TGAGGGGCTACAGTAATTACAAACCTTCTATCAGCCATCCCATATGTAGGAACTACTCTA
GTAGAATGAATCTGAGGCGGATTCTCAGTAGATAAAGCCACCCTAACCCGATTTTTTGCT
TTCCACTTCATCCTACCATTCATCATTGCAGCATTAGTAATTGTTCACCTCCTTTTCCTT
CACGAAACAGGATCTAACAACCCCACAGGCCTTAACTCTGACGCCGACAAAATCCCATTC
CACCCTTACTATACTATCAAAGACATCCTAGGAGTCCTAATTATGCTCCTGTTCCTTATA
ACCTTAGTCCTGTTCTTCCCAGACATATTAGGAGACCCCGACAA----------------
------------------------------------------------------------
------------------------------------------------------------
------------------------------------------------------------
------------------------------------------------------------
------------------------------------------------------------
------------------------------------------------------------
>EU603960_Guinea
--------------------ACACCCACTATTCAAGATAGTTAACCACTCCTTCATCGAC
CTGCCTGCCCCTTCCAACATTTCATCATGATGAAACTTTGGATCTCTTCTAGGAATTTGC
CTTATTGTCCAAATCCTTACAGGCTTATTCCTAGCAATACACTACACATCAGACACAATA
ACAGCCTTCTCATCAGTAACACATATCTGCCGAGACGTAAACTATGGATGACTAATCCGA
TATTTACATGCCAACGGAGCCTCTATATTCTTTATCTGCTTATTTTTACACGTAGGACGG
GGAATGTACTACGGATCCTACACATTTATAGAAACATGAAATATTGGGGTCATCCTACTA
TTTGCAGTGATAGCCACAGCATTTATAGGTTATGTCCTCCCATGGGGGCAGATATCATTT
TGAGGGGCTACAGTAATTACAAACCTTCTATCAGCCATCCCATATGTAGGAACTACTCTA
GTAGAATGAATCTGAGGCGGATTCTCAGTAGATAAAGCCACCCTAACCCGATTTTTTGCT
TTCCACTTCATCCTACCATTCATCATTGCAGCATTAGTAGTTGTTCACCTCCTTTTCCTT
CACGAAACAGGATCTAACAACCCCACAGGCCTTAACTCTGACGCCGACAAAATCCCATTC
CACCCTTACTATACTATCAAAGACATCCTAGGAGTCCTAATTATGCTCCTGTTCCTTATA
ACCTTAGTCCTATTCTTCCCAGACATATTAGGAGACCCCGACAA----------------
------------------------------------------------------------
------------------------------------------------------------
------------------------------------------------------------
------------------------------------------------------------
------------------------------------------------------------
------------------------------------------------------------
>EU603958_Ivory_Coast
--------------------ACACCCCCTATTCAAGATAGTTAACCACTCCTTCATCGAC
CTGCCTGCCCCTTCCAACATTTCATCATGATGAAACTTTGGATCTCTTCTAGGAATTTGC
CTTATTGTCCAAATCCTTACAGGTTTATTCCTAGCAATACACTACACATCAGACACAATA
ACAGCCTTCTCATCAGTAACACATATCTGCCGAGACGTAAACTATGGATGACTAATCCGA
TATTTACATGCCAACGGAGCCTCTATATTCTTTATCTGCTTATTTTTACACGTAGGACGG
GGAATGTACTACGGATCCTACACATTTATAGAAACATGAAATATTGGGGTCATCCTACTA
TTTGCAGTGATAGCCACAGCATTTATAGGTTATGTCCTCCCATGGGGGCAGATATCATTT
TGAGGGGCTACAGTAATTACAAACCTTCTATCAGCCATCCCATATGTAGGAACTACTCTA
GTAGAATGAATCTGAGGCGGATTCTCAGTAGATAAAGCCACCCTAACCCGATTTTTTGCT
TTCCACTTCATCCTACCATTCATCATTGCAGCATTAGTAGTTGTTCACCTCCTTTTCCTT
CACGAAACAGGATCTAACAACCCCACAGGCCTTAACTCTGACGCCGACAAAATCCCATTC
CACCCTTACTATACTATCAAAGACATCCTAGGAGTCCTAATTATGCTCCTGTTCCTTATA
ACCTTAGTCCTGTTCTTCCCAGACATATTAGGAGACCCCGACAA----------------
------------------------------------------------------------
------------------------------------------------------------
------------------------------------------------------------
------------------------------------------------------------
------------------------------------------------------------
------------------------------------------------------------
>EU603947_Ivory_Coast
--------------------ACACCCGCTATTCAAGATAGTTAACCACTCCTTCATCGAC
CTGCCTGCCCCTTCCAACATTTCATCATGATGAAACTTTGGATCTCTTCTAGGAATTTGC
CTTATTGTTCAAATCCTTACAGGCTTATTCCTAGCAATACACTATACATCAGACACAATA
ACAGCCTTCTCATCAGTAACACATATCTGCCGAGACGTAAACTATGGATGACTAATCCGA
TATTTACATGCCAACGGAGCCTCTATATTCTTTATCTGCTTATTTTTACACGTAGGACGG
GGAATGTACTACGGATCCTACACATTTATAGAAACATGAAATATTGGGGTCATCCTACTA
TTTGCAGTGATAGCCACAGCATTTATAGGTTATGTCCTCCCATGGGGGCAGATATCATTT
TGAGGGGCTACAGTAATTACAAATCTTCTATCAGCCATCCCATATGTAGGAACTACTCTA
GTAGAATGAATCTGAGGCGGATTCTCAGTAGATAAAGCCACCCTAACCCGATTTTTTGCT
TTCCACTTCATCCTACCATTCATCATTGCAGCATTAGTAGTTGTTCACCTCCTTTTCCTT
CACGAAACAGGATCTAACAACCCCACAGGCCTTAACTCTGACGCCGACAAAATCCCATTC
CACCCTTACTATACTATCAAAGACATCCTAGGAGTCCTAATTATGCTCCTGTTCCTTATA
ACCTTAGTCCTGTTCTTCCCAGACATACTAGGAGACCCCGACAA----------------
------------------------------------------------------------
------------------------------------------------------------
------------------------------------------------------------
------------------------------------------------------------
------------------------------------------------------------
------------------------------------------------------------
>EU603932_Ivory_Coast
--------------------ACACCCGCTATTCAAGATAATTAACCACTCCTTCATCGAC
CTGCCTGCCCCTTCCAATATTTCATCATGATGAAACTTTGGATCTCTTCTAGGAATTTGC
CTTATTGTCCAAATCCTTACAGGCTTATTCCTAGCAATACACTATACATCAGACACAATA
ACAGCCTTCTCATCAGTAACACATATCTGCCGAGACGTAAACTATGGATGATTAATCCGA
TATTTACATGCCAACGGAGCCTCTATATTCTTTATCTGCTTATTTTTACACGTAGGACGG
GGAATGTACTACGGATCCTACACATTTATAGAAACATGAAATATTGGGGTCATCCTACTA
TTTGCAGTGATAGCCACAGCATTTATAGGTTATGTCCTCCCATGGGGACAGATATCATTT
TGAGGGGCTACAGTAATTACAAACCTTCTATCAGCCATCCCATATGTAGGAACTACTCTA
GTAGAATGAATCTGAGGCGGATTCTCAGTAGATAAAGCCACCCTAACCCGATTTTTTGCT
TTCCACTTCATCCTACCATTCATCATTGCAGCATTAGTAGTTGTTCACCTCCTTTTCCTT
CACGAAACAGGATCTAACAACCCCACAGGCCTTAACTCTGACGCCGACAAAATCCCATTC
CACCCTTACTATACTATCAAAGACATCCTAGGAGTCCTAATTATGCTCCTGTTCCTTATA
ACCTTAGTCCTGTTCTTCCCAGACATATTAGGAGACCCCGACAA----------------
------------------------------------------------------------
------------------------------------------------------------
------------------------------------------------------------
------------------------------------------------------------
------------------------------------------------------------
------------------------------------------------------------
>EU603927_Ivory_Coast
--------------------ACACCCGCTATTCAAGATAATTAACCACTCCTTCATGGAC
CTGCCTGCCCCTTCCAATATTTCATCATGATGAAACTTTGGATCTCTTCTAGGAATTTGC
CTTATTGTCCAAATCCTTACAGGCTTATTCCTAGCAATACACTATACATCAGACACAATA
ACAGCCTTCTCATCAGTAACACATATCTGCCGAGACGTAAACTATGGATGACTAATCCGA
TATTTACATGCCAACGGAGCCTCTATATTCTTTATCTGCTTATTTTTACACGTAGGACGG
GGAATGTACTACGGATCCTACACATTTATAGAAACATGAAATATTGGGGTCATCCTACTA
TTTGCAGTGATAGCCACAGCATTTATAGGTTATGTCCTCCCATGGGGGCAGATATCATTT
TGAGGGGCTACAGTAATTACAAACCTTCTATCAGCCATCCCATATGTAGGAACTACTCTA
GTAGAATGAATCTGAGGCGGATTCTCAGTAGATAAAGCCACCCTAACCCGATTTTTTGCT
TTCCACTTCATCCTACCATTCATCATTGCAGCATTAGTAGTTGTTCACCTCCTTTTCCTT
CACGAAACAGGATCTAACAACCCCACAGGCCTTAACTCTGACGCCGACAAAATCCCATTC
CACCGTTACTATACTATCAAAGACATCCTAGGAGTCCTAATTATGCTCCTGTTCCTTATA
ACCTTAGTCCTGTTCTTCCCAGACATATTAGGAGACCCCGACAA----------------
------------------------------------------------------------
------------------------------------------------------------
------------------------------------------------------------
------------------------------------------------------------
------------------------------------------------------------
------------------------------------------------------------
>EU604001_Ivory_Coast
--------------------ACACCCACTATTCAAGATAGTTAACCACTCCTTCATCGAC
CTGCCTGCCCCTTCCAACATTTCATCATGATGAAACTTTGGATCTCTTCTAGGAATTTGC
CTTATTGTCCAAATCCTTACAGGTTTATTCCTAGCAATACACTACACATCAGACACAATA
ACAGCCTTCTCATCAGTAACACATATCTGCCGAGACGTAAACTATGGATGACTAATCCGA
TATTTACATGCCAACGGAGCCTCTATATTCTTTATCTGCTTATTTTTACACGTAGGACGG
GGAATGTACTACGGATCCTACACATTTATAGAAACATGAAATATTGGGGTCATCCTACTA
TTTGCAGTGATAGCCACAGCATTTATAGGTTATGTCCTCCCATGGGGGCAGATATCATTT
TGAGGGGCTACAGTAATTACAAACCTTCTATCAGCCATCCCATATGTAGGAACTACTCTA
GTAGAATGAATCTGAGGCGGATTCTCAGTAGATAAAGCCACCCTAACCCGATTTTTTGCT
TTCCACTTCATCCTACCATTCATCATTGCAGCATTAGTAGTTGTTCACCTCCTTTTCCTT
CACGAAACAGGATCTAACAACCCCACAGGCCTTAACTCTGACGCCGACAAAATCCCATTC
CACCCTTACTATACTATCAAAGACATCCTAGGAGTCC-----------------------
------------------------------------------------------------
------------------------------------------------------------
------------------------------------------------------------
------------------------------------------------------------
------------------------------------------------------------
------------------------------------------------------------
------------------------------------------------------------
>EU603999_Ivory_Coast
--------------------ACACCCACTATTCAAGATAATTAACCACTCCTTCATCGAC
CTGCCTGCCCCTTCCAACATTTCATCATGATGAAACTTTGGATCTCTTCTAGGAATTTGC
CTTATTGTCCAAATCCTTACAGGCTTATTCCTAGCAATACACTACACATCAGACACAATA
ACAGCCTTCTCATCAGTAACACATATCTGCCGAGACGTAAACTATGGATGACTAATCCGA
TATTTACATGCCAACGGAGCCTCTATATTCTTTATCTGCTTATTTTTACACGTAGGACGG
GGAATGTACTACGGATCCTACACATTTATAGAAACATGAAATATTGGGGTCATCCTACTA
TTTGCAGTGATAGCCACAGCATTTATAGGTTATGTCCTCCCATGGGGACAGATATCATTT
TGAGGGGCTACAGTAATTACAAACCTTCTATCAGCCATCCCATATGTAGGAACTACTCTA
GTAGAATGAATCTGAGGCGGATTCTCAGTAGATAAAGCCACCCTAACCCGATTTTTTGCT
TTCCACTTCATCCTGCCATTCATCATTGCAGCATTAGTAGTTGTTCACCTCCTTTTCCTT
CACGAAACAGGATCTAACAACCCCACAGGCCTTAACTCTGACGCCGACAAAATCCCATTC
CACCCTTACTATACTATCAAAGACATCCTAGGAGTCCTAATTATGCTCCTGTTCCTTATA
ACCTTAGTCCTGTCTTTCCCAGACATATTAGGAGACCCCGACAA----------------
------------------------------------------------------------
------------------------------------------------------------
------------------------------------------------------------
------------------------------------------------------------
------------------------------------------------------------
------------------------------------------------------------
>AJ875084_Kenya
ATGACAATCATACGAAAAACACACCCACTATTCAAAATAATTAACCACTCCTTCATCGAT
CTGCCCACCCCTTCCAACATTTCATCATGATGAAACTTTGGATCTCTATTAGGAATCTGC
CTTATAGTTCAAATCCTCACAGGCCTATTCCTAGCAATACACTATACATCAGACACAATA
ACAGCCTTCTCATCAGTAACACACATCTGCCGAGATGTAAACTATGGATGACTAATCCGA
TACTTACATGCCAACGGAGCCTCTATATTCTTTATCTGCTTATTTTTACACGTAGGACGG
GGAATGTACTATGGATCCTACACATTTATAGAAACATGAAATATTGGGGTTATCTTACTG
TTTGCAGTGATAGCCACAGCATTTATGGGTTATGTCCTCCCATGGGGGCAGATATCATTT
TGAGGGGCTACAGTAATTACAAACCTTCTATCAGCCATTCCATATGTAGGAACTACCCTA
GTAGAATGAATTTGAGGCGGATTCTCAGTAGACAAAGCCACCCTAACCCGATTTTTTGCT
TTCCACTTCATCCTGCCATTCATTATTGCAGCATTAGTAATTGTTCACCTCCTTTTCCTT
CACGAAACGGGATCTAACAACCCCACCGGCCTTAACTCTGATGCCGACAAAATCCCATTC
CACCCTTACTATACCATCAAAGACATCCTAGGAATCCTAATTATACTCCTCTTTCTTATA
ACCTTAGTCCTCTTCTTCCCAGACATATTAGGTGACCCCGACAATTATACACCAGCCAAC
CCACTAAACACTCCACCTCATATTAAGCCAGAATGGTATTTCTTATTTGCATATGCTATT
CTACGCTCAATCCCCAATAAACTAGGAGGAGTCCTAGCCCTAATTTTATCTATTTTAATT
CTAGCGTTTCTCCCATTCCTCCACACATCCAAACAACGAAACCTAATATTCCGCCCAATC
ACCCAAACCCTATACTGAATTCTAGTAGCCAACCTACTAATCCTCACTTGAATCGGAGGT
CAACCAGTAGAACACCCATTCATCATTATTGGACAACTAGCCTCCATCTCTTACTTCTCT
ATTATCCTTATTCTAATACCAGTCGCAGGTATCATTGAAGACAAATTACTAAAACTCTAC
>AY057816
ATGACAATCATACGAAAAACACACCCACTATTCAAAATAATTAACCACTCCTTCATCGAT
CTGCCCACCCCTTCCAACATTTCATCATGATGAAACTTTGGATCTCTATTAGGAATCTGC
CTTATAGTTCAAATCCTCACAGGCCTGTTCCTAGCAATACACTATACATCAGACACAATA
ACAGCCTTCTCATCAGTAACACACATCTGCCGAGATGTAAACTATGGATGACTAATCCGA
TACTTACATGCCAACGGAGCCTCTATATTCTTTATCTGCTTATTTTTACACGTAGGACGG
GGAATGTACTATGGATCCTACACATTTATAGAAACATGAAATATTGGGGTTATCTTACTG
TTTGCAGTGATAGCCACAGCATTTATGGGTTATGTCCTCCCATGGGGGCAGATATCATTT
TGAGGGGCTACAGTAATTACAAACCTTCTATCAGCCATTCCATATGTAGGAACTACCCTA
GTAGAATGAATTTGAGGCGGATTCTCAGTAGACAAAGCCACCCTAACCCGATTTTTTGCT
TTCCACTTCATCCTGCCATTCATTATTGCAGCATTAGTAATTGTTCACCTCCTTTTCCTT
CACGAAACGGGATCTAACAACCCCACCGGCCTTAACTCTGATGCCGACAAAATCCCATTC
CACCCTTACTATACCATCAAAGACATCCTAGGAATCCTAATTATACTCCTCTTTCTTATA
ACCTTAGTCCTCTTCTTCCCAGACATATTAGGTGACCCCGACAATTATACACCAGCCAAC
CCACTAAACACTCCACCTCATATTAAGCCAGAATGGTATTTCTTATTTGCATATGCTATT
CTACGCTCAATCCCCAATAAACTAGGAGGAGTTCTAGCCCTAATTTTATCTATTTTAATT
CTAGCATTTCTCCCATTCCTCCACACATCCAAACAACGAAACCTAATATTCCGCCCAATC
ACCCAAACCCTATACTGAATTCTAGTAGCCAACCTACTAATCCTCACTTGAATTGGAGGT
CAACCAGTAGAACACCCATTCATCATTATTGGACAACTAGCCTCCATCTCTTACTTCTCT
ATTATCCTTATTCTAATACCAGTCGCAGGTATCATTGAAGACAAATTACTAAAACTCTAC
>AJ875080_Stellenbosh_2n=18
ATGACAATCATACGAAAAACACACCCACTATTCAAGATAATTAATCACTCCTTCATCGAT
CTGCCTACCCCTTCCAACATCTCATCATGATGAAACTTTGGATCTCTATTAGGAATCTGC
CTTATAGTCCAAATCCTCACAGGCCTATTCCTAGCAATACACTACACATCAGACACGATA
ACAGCCTTCTCATCAGTAACACATATCTGCCGAGATGTAAACTATGGATGGCTAATCCGA
TACCTACATGCCAACGGGGCCTCTATATTCTTTATCTGTTTATTTTTACACGTAGGACGG
GGAATGTACTACGGATCCTACACATTTATAGAAACATGAAATATTGGGGTTATTTTACTA
TTTGCAGTAATAGCCACAGCATTTATAGGTTATGTCCTCCCATGGGGACAGATATCATTT
TGAGGGGCTACAGTAATTACAAACCTTCTATCAGCCATTCCATATGTAGGAACTACTCTA
GTAGAATGAATTTGAGGCGGATTCTCAGTAGATAAAGCCACCCTAACCCGATTTTTTGCT
TTCCACTTTATCCTACCATTCATCATTGCGGCATTAGTAATTGTCCACCTCCTTTTCCTT
CACGAAACAGGATCTAACAACCCCACCGGCCTTAACTCCGATGCCGACAAAATCCCATTC
CACCCTTACTATACCATCAAAGACATCCTAGGAGCCCTAATTATGCTCCTCTTCCTTATA
ACCTTAGTCCTCTTCTTCCCAGACATATTAGGTGATCCCGACAATTACATACCAGCCAAC
CCACTAAACACTCCACCTCATATTAAGCCAGAATGATATTTCCTATTTGCATATGCCATT
CTACGCTCAATCCCTAATAAGCTAGGAGGAGTCCTAGCCCTAATTTTATCTATCCTAATC
CTTGCGTTCCTCCCATTCCTCCACACATCCAAACAACGAAGCCTAATATTCCGCCCAATC
ACCCAAGCCTTATACTGAATTCTAGTAGCCAACCTACTAATCCTCACTTGAATTGGAGGT
CAACCAGTAGAACACCCATTTATCATTATTGGTCAACTAGCCTCCATCTCTTACTTCACT
ATTATCCTCATCATGATACCAGTCGCAGGTATCATTGAAGACAAATTATTAAAACTCTAC
>US62_Sterkfontein_2n=18
ATGACAATCATACGAAAAACACACCCACTATTCAAGATAATTAATCACTCCTTCATCGAT
CTGCCTGCCCCTTCCAACATCTCATCATGATGAAACTTTGGGTCTCTATTAGGAATCTGC
CTTATAGTCCAAATCCTCACAGGCCTATTCCTAGCAATACACTACACATCAGACACGATA
ACAGCCTTCTCATCAGTAACACATATCTGCCGAGATGTAAACTATGGATGGCTAATCCGA
TACCTACATGCCAACGGGGCCTCTATATTCTTTATCTGCTTATTTTTACACGTAGGACGC
GGAATGTACTACGGATCCTACACATTTATAGAAACATGAAATATTGGGGTTATTTTACTA
TTTGCAGTAATAGCCACAGCATTTATAGGTTATGTCCTCCCATGGGGACAGATATCATTT
TGAGGCGCTACAGTAATTACAAACCTTCTATCAGCCATTCCATATGTAGGAACTACTCTA
GTAGAATGAATTTGAGGCGGATTCTCAGTAGATAAAGCCACCCTAACCCGATTTTTTGCT
TTCCACTTTATCCTACCATTCATTATTGCGGCATTAGTAATTGTCCATCTCCTTTTCCTT
CACGAAACAGGATCTAACAACCCCACCGGCCTAAACTCCAATGCCGACAAAATCCCATTC
CACCCTTACTATACCATCAAAGACATCCTAGGAGTCCTAATTATGCTCCTCTTCCTTATA
ACCTTAGTCCTCTTTTTCCCAGACATATWAGGTGATCCCGACAATTACATACCAGCCAAC
CCACTAAACACTCCACCTCATATTAAGCCAGAATGATATTTCCTATTTGCATATGCCATT
CTACGCTCAATCCCTAATAAGCTAGGAGGAGTCCTAGCCCTAATTTTATCTATCCTAATC
CTTGCGTTCCTCCCATTCCTCCACACATCCCAACAACGAAGCCTAAAATTCCGCCCAATC
ACCCAAGCCTTATACTGAATTCTAGTAGCCAACCTACTAATCCTCACTTGAATTGGAGGT
CAACCAGTAGAACACCCATTTATTATTATTGGTCAACTAGCCTCCATCTCTTACTTCACT
ATTATCCTCATTATGATACCAATCGCAGGTATCATTGAAGACAAATTACTAAAACTCTAC
>AJ875078_Caledon_2n=18
ATGACAATCATACGAAAAACACACCCACTATTCAAGATAATTAATCACTCCTTCATCGAT
CTGCCTGCCCCTTCCAACATCTCATCATGATGAAACTTTGGGTCTCTATTAGGAATCTGC
CTTATAGTCCAAATCCTCACAGGCCTATTCCTAGCAATACACTACACATCAGACACGATA
ACAGCCTTCTCATCAGTAACACATATCTGCCGAGATGTAAACTATGGATGGCTAATCCGA
TACCTACATGCCAACGGGGCCTCTATATTCTTTATCTGCTTATTTTTACACGTAGGACGT
GGAATGTACTACGGATCCTACACATTTATAGAAACATGAAATATTGGGGTTATTTTACTA
TTTGCAGTAATAGCCACAGCATTTATAGGTTATGTCCTCCCATGGGGACAGATATCATTT
TGAGGCGCTACAGTAATTACAAACCTTCTATCAGCCATTCCATATGTAGGAACTACTCTA
GTAGAATGAATTTGAGGCGGATTCTCAGTAGATAAAGCCACCCTAACCCGATTTTTTGCT
TTCCACTTTATCCTACCATTCATTATTGCGGCATTAGTAATTGTCCATCTCCTTTTCCTT
CACGAAACAGGATCTAACAACCCCACCGGCCTAAACTCCAATGCCGACAAAATCCCATTC
CACCCTTACTATACCATCAAAGACATCCTAGGAGTCCTAATTATGCTCCTCTTCCTTATA
ACCTTAGTCCTCTTTTTCCCAGACATATTAGGTGATCCCGACAATTACATACCAGCCAAC
CCACTAAACACTCCACCTCATATTAAGCCAGAATGATATTTCCTATTTGCATATGCCATT
CTACGCTCAATCCCTAATAAGCTAGGAGGAGTCCTAGCCCTAATTTTATCTATCCTAATC
CTTGCGTTCCTCCCATTCCTCCACACATCCAAACAACGAAGCCTAATATTCCGCCCAATC
ACCCAAGCCTTATACTGAATTCTAGTAGCCAACCTACTAATCCTCACTTGAATTGGAGGT
CAACCAGTAGAACACCCATTTATTATTATTGGTCAACTAGCCTCCATCTCTTACTTCACT
ATTATCCTCATTATGATACCAATCGCAGGTATCATTGAAGACAAATTACTAAAACTCTAC
>FN985222_Lydenburg_2n=18
ATGACAATCATACGAAAAACACACCCACTATTCAAGATAATTAATCACTCCTTCATCGAT
CTGCCTGCCCCTTCCAACATCTCATCATGATGAAACTTTGGGTCTCTATTAGGAATCTGC
CTCATAATCCAAATCCTCACAGGCCTATTCCTAGCAATACACTACACATCAGACACGATA
ACAGCCTTCTCATCAGTAACACATATCTGCCGAGATGTAAACTATGGATGGCTAATCCGA
TACCTACATGCCAACGGGGCCTCTATATTCTTTATCTGCTTATTTTTACACGTAGGACGG
GGAATGTACTACGGATCCTACACATTTATAGAAACATGAAATATTGGGGTTATTTTACTA
TTTGCAGTAATAGCCACAGCATTTATAGGTTATGTCCTCCCATGGGGACAGATATCATTT
TGAGGCGCTACAGTAATTACAAACCTTCTATCAGCCATTCCATATGTAGGAACTACTCTA
GTAGAATGAATTTGAGGCGGATTCTCAGTAGATAAAGCCACCCTAACCCGATTTTTTGCT
TTCCACTTTATCCTACCATTCATTATTGCGGCATTAGTAATTGTTCATCTCCTTTTCCTT
CACGAAACAGGATCTAACAACCCCACCGGCCTAAACTCCAATGCCGACAAAATCCCATTC
CACCCTTACTATACCATCAAAGACATCCTAGGAGTCCTAATTATGCTCCTCTTCCTTATA
ACCTTAGTCCTCTTTTTCCCAGACATATTAGGTGATCCCGACAATTACATACCAGCCAAC
CCACTAAACACTCCACCTCATATTAAGCCAGAATGATATTTCCTATTTGCATATGCCATT
CTACGCTCAATCCCTAATAAGCTAGGAGGAGTCCTAGCCCTAATTTTATCTATCCTAATC
CTTGTGTTCCTCCCATTCCTCCACACATCCAAACAACGAAGCCTAATATTCCGCCCAATC
ACCCAAGCCTTATACTGAATTCTAGTAGCCAACCTACTAATCCTCACTTGAATTGGAGGT
CAACCAGTAGAACACCCATTTATCATTATTGGTCAACTAGCCTCCATCTCTTACTTCACT
ATTATCCTCATTATGATACCAATCGCAGGTATCATTGAAGACAAATTACTAAAACTCTAC
>AJ875079_Kuruman_2n=34
ATGACAATCATACGAAAAACACACCCACTATTCAAGATAATTAACCACTCCTTCATCGAT
CTGCCTGCCCCTTCCAACATTTCATCATGATGAAATGTTGGATCTCTATTAGGAGTCTGC
CTTACAGTCCAAATCCTCACAGGCCTATTCCTAGCAATACACTACACATCAGACACGATA
ACAGCCTTCTCATCAGTAACACATATTTGCCGAGATGTAAACTATGGATGGCTAATCCGA
TACCTACATGCCAACGGGGCCTCTATATTCTTTATCTGCTTATTTCTACACGTAGGACGG
GGGATGTACTACGGATCCTACACATTTATAGAAACATGAAATATTGGGGTTATTTTACTG
TTTGCAGTCATAGCCACAGCATTTATGGGTTATGTCCTCCCATGGGGGCAGATATCATTT
TGAGGGGCTACAGTGATTACAAACCTTCTATCAGCCATCCCATATGTAGGTTCTACTCTA
GTAGAATGAATTTGAGGCGGATTCTCAGTAGATAAAGCCACCCTAACCCGATTTTTTGCT
TTCCACTTCATCCTACCATTCATTATCGCAGCATTAGTAATTGTTCACCTCCTTTTCCTT
CACGAAACAGGATCTAACAACCCCACCGGCCTTAACTCTGATGCCGACAAAATCCCATTC
CACCCTTACTTCACCATCAAAGACATCCTAGGGGTCCTAGTTATGCTCCTCTTTCTTATA
ACCTTAGTCCTCTTCTTCCCAGACATATTAGGTGATCCCGACAATTATATACCAGCCAAC
CCACTAAACACTCCACCTCATATTAAGCCAGAATGATATTTCTTATTTGCATATGCCATT
CTACGCTCAATCCCTAATAAGCTAGGAGGAGTCCTAGCCCTAATTTTATCTATCCTAATT
CTAGCATTCCTCCCATTCCTCCACACATCCAAACAACGAAGCCTAATATTCCGCCCAATC
ACCCAAGCCTTATACTGAATTCTAGTAGCCAACCTACTAATCCTCACTTGAATTGGAGGT
CAACCAGTAGAACACCCATTCATCATTATTGGTCAACTAGCCTCCATCTCTTACTTCACT
ATTATCCTCATTCTGATACCAGTCGCAGGTATCATTGAAGACAAATTACTAAAACTCTAC
>FN985224_Sandveld_2n=34
------------------ACACACCCACTATTCAAGATAATTAACCACTCCTTCATCGAT
CTGCCTACCCCTTCCAACATTTCATCATGATGAAATGTTGGATCTCTATTAGGAGTCTGC
CTTACAGTCCAAATCCTCACAGGCCTATTCCTAGCAATACACTACACATCAGACACGATA
ACAGCCTTCTCATCAGTAACACATATTTGCCGAGATGTAAACTATGGATGGCTAATCCGA
TACCTACATGCCAACGGGGCCTCTATATTCTTTATCTGCTTATTTCTACACGTAGGACGG
GGGATGTACTACGGATCCTACACATTTATAGAAACATGAAATATTGGGGTTATTTTACTG
TTTGCAGTCATAGCCACAGCATTTATGGGTTATGTCCTCCCATGGGGGCAGATATCATTT
TGAGGGGCTACAGTGATTACAAACCTTCTATCAGCCATCCCATATGTAGGTTCTACTCTA
GTAGAATGAATTTGAGGCGGATTCTCAGTAGATAAAGCCACCCTAACCCGATTTTTTGCT
TTCCACTTCATCCTACCATTCATTATCGCAGCATTAGTAATTGTTCACCTCCTTTTCCTT
CACGAAACAGGATCTAACAACCCCACCGGCCTTAACTCTGATGCCGACAAAATCCCATTC
CACCCTTACTTCACCATCAAAGACATCCTAGGGGTCCTAGTTATGCTCCTCTTTCTTATA
ACCTTAGTCCTCTTCTTCCCAGACATATTAGGTGATCCCGACAATTATATACCAGCCAAC
CCACTAAACACTCCACCTCATATTAAGCCAGAATGATATTTCTTATTTGCATATGCCATT
CTACGCTCAATCCCTAATAAGCTAGGAGGAGTCCTAGCCCTAATTTTATCTATCCTAATT
CTAGCATTCCTCCCATTCCTC---------------------------------------
------------------------------------------------------------
------------------------------------------------------------
------------------------------------------------------------
>FN985221_Belfast_2n=34
ATGACAATCATACGAAAAACACACCCACTATTCAAGATAATTAACCACTCCTTCATCGAT
CTGCCTGCCCCTTCCAACATTTCATCATGATGAAATGTTGGATCTCTATTAGGAGTCTGC
CTTACAGTCCAAATCCTCACAGGCCTATTCCTAGCAATACACTACACATCAGACACGATA
ACAGCCTTCTCATCAGTAACACATATTTGCCGAGATGTAAACTATGGATGGCTAATCCGA
TACCTACATGCCAACGGGGCCTCTATATTCTTTATCTGCTTATTTCTACACGTAGGACGG
GGGATGTACTACGGATCCTACACATTTATAGAAACATGAAATATTGGGGTTATTTTACTG
TTTGCAGTCATAGCCACAGCATTTATGGGTTATGTCCTCCCATGGGGGCAGATATCATTT
TGAGGGGCTACAGTGATTACAAACCTTCTATCAGCCATCCCATATGTAGGTTCTACTCTA
GTAGAATGAATTTGAGGCGGATTCTCAGTAGATAAAGCCACCCTAACCCGATTTTTTGCT
TTCCACTTCATCCTACCATTCATTATCGCAGCATTAGTAATTGTTCACCTCCTTTTCCTT
CACGAAACAGGATCTAACAACCCCACCGGCCTTAACTCTGATGCCGACAAAATCCCATTC
CACCCTTACTTCACCATCAAAGACATCCTAGGGGTCCTAGTTATGCTCCTCTTTCTTATA
ACCTTAGTCCTCTTCTTCCCAGACATATTAGGTGATCCCGACAATTATATACCAGCCAAC
CCACTAAACACTCCACCTCATATTAAGCCAGAATGATATTTCTTATTTGCATATGCCATT
CTACGCTCAATCCCTAATAAGCTAGGAGGAGTCCTAGCCCTAATTTTATCTATCCTAATT
CTAGCATTCCTCCCATTCCTCCACACATCCAAACAACGAAGCCTAATATTCCGCCCAATC
ACCCAAGCCTTATACTGAATTCTAGTAGCCAACCTACTAATCCTCACTTGAATTGGAGGT
CAACCAGTAGAACACCCATTCATCATTATTGGTCAACTAGCCTCCATCTCTTACTTCACT
ATTATCCTCATTCTGATACCAGTCGCAGGTATCATTGAAGACAAATTACTAAAACTCTGC
>AJ875081_Tanzania_2n=34
ATGACAATCATACGAAAAACACACCCACTATTCAAGATACTTAACCACTCCTTCATCGAC
CTGCCTGCCCCTTCCAACATTTCATCATGATGAAACTTTGGATCTCTATTAGGAATCTGC
CTTATAGTCCAAATCCTCACAGGCTTATTCCTAGCAATACACTACACATCAGACACAATA
ACAGCCTTCTCATCAGTAACACATATCTGTCGAGATGTAAACTATGGATGACTAATCCGA
TACCTACATGCCAACGGAGCCTCTATATTCTTTATCTGTTTATTTTTACACGTAGGACGG
GGAATGTACTACGGATCCTATACATTTATAGAAACATGAAATATCGGGGTTATCTTACTA
TTTGCAGTGATAGCCACAGCATTTATAGGCTATGTCCTCCCATGAGGACAGATATCATTT
TGAGGGGCTACAGTAATCACAAACCTTCTATCAGCTATTCCATATGTAGGAACTACTCTA
GTAGAATGAATTTGAGGCGGATTCTCAGTAGATAAAGCCACCCTGACCCGATTTTTTGCT
TTCCACTTCATCCTACCATTCATTATTGCAGCATTAGTGATTGTGCACCTCCTTTTCCTT
CACGAAACAGGATCTAACAACCCCACCGGCCTTAACTCTGATGCCGACAAAATCCCGTTC
CACCCTTACTATACCATCAAAGACATCCTAGGAGCCCTAATTATATTCCTCTTTCTTATA
ACCTTAGTCCTCTTCTTCCCAGACATATTAGGTGACCCCGACAATTATATACCAGCCAAC
CCACTAAACACTCCACCTCATATTAAGCCAGAATGATATTTCTTATTCGCATATGCCATT
CTACGCTCAATTCCCAATAAGCTAGGAGGAGTCCTAGCCCTAATTTTATCTATCCTAATT
CTAGCGTTTCTCCCATTCCTTCACACATCCAAACAACGAAGCCTAATATTCCGCCCAATC
ACCCAAGCCTTATACTGAATTCTAGTAGCTAACCTACTTATCCTCACTTGAATTGGAGGT
CAACCAGTAGAACACCCATTCATCATTATTGGACAACTAGCCTCTATCTCTTACTTCACT
ATCATCCTCATTCTAATACCAGTCGCAGGTATTATTGAAGACAAATTACTAAAACTCTAC
>FN985223_Kamberg
-------------GAAAAACACACCCACTATTCAAGATAATTAACCACTCCTTCATCGAT
CTGCCTGCCCCTTCCAACATCTCATCATGATGAAACTTTGGGTCTCTATTAGGAATCTGC
CTTATAGTCCAAATCCTCACAGGCCTATTCCTAGCAATACACTACACATCAGACACGATA
ACAGCCTTCTCATCAGTAACACATATCTGCCGAGATGTAAACTATGGATGGCTAATCCGA
TACCTACATGCCAACGGGGCCTCTATATTCTTTATCTGCTTATTTTTACACGTAGGACGT
GGAATGTACTACGGATCCTACACATTTATAGAAACATGAAATATTGGGGTTATTTTACTA
TTTGCAGTAATAGCCACAGCATTTATAGGTTATGTCCTCCCATGGGGACAGATATCATTT
TGAGGCGCTACAGTAATTACAAACCTTCTATCAGCCATTCCATATGTAGGAACTACTCTA
GTAGAATGAATTTGAGGCGGATTCTCAGTAGATAAAGCCACCCTAACCCGATTTTTTGCT
TTCCACTTTATCCTACCATTCATTATTGCGGCATTAGTAATTGTCCATCTCCTTTTCCTT
CACGAAACAGGATCTAACAACCCCACCGGCCTAAACTCCAATGCCGACAAAATCCCATTC
CACCCTTACTATACCATCAAAGACATCCTAGGAGTCCTAATTATGCTCCTCTTCCTTATA
ACCTTAGTCCTCTTTTTCCCAGACATATTAGGTGATCCCGACAATTACATACCAGCCAAC
CCACTAAACACTCCACCTCATATTAAGCCAGAATGATATTTCCTATTTGCATATGCCATT
CTACGCTCAATCCCTAATAAGCTAGGAGGAGTCCTAGCTCTAATTTTATCTATCCTAATC
CTTGCGTTCCTCCCATTCCTCCACACATCCAAACAACGAAGCCTAATATTCCGCCCAATC
ACCCAAGCCTTATACTGAATTCTAGTAGCCAACCTACTAATCCTCACTTGAATTGGAGGT
CAACCAGTAGAACACCCATTTATTATTATTGGTCAACTAGCCTCCATCTCTTACTTCACT
ATTATCCTCATTATGATACCAATCGCAGGTATCATTGAAGACAAATTAC-----------
>Nmusculoides_AJ875075
ATGACAATCATACGAAAATCACACCCACTATTAAAGATACTTAACCACTCCTTCATCGAT
CTACCCGCCCCTTCCAACATTTCATCATGATGAAACTTTGGGTCTCTGCTAGGAATCTGC
CTAATAGTCCAAATCCTCACAGGCCTATTCTTAGCTATACACTACACATCAGACACAATA
ACAGCCTTCTCATCAGTAACACATATCTGCCGAGATGTAAACTATGGATGATTAATCCGA
TATTTACACGCCAACGGAGCCTCCATATTCTTTATCTGCCTATTCTTACACGTAGGACGG
GGGATGTACTACGGATCTTATACATTCATAGAAACATGAAATATTGGAGTTATTCTATTA
TTTGCAGTAATAGCCACTGCATTTATAGGTTATGTTCTTCCATGAGGACAAATATCATTT
TGAGGAGCTACAGTAATCACAAACCTCTTATCAGCCATTCCATATGTAGGAACCACTTTA
GTAGAATGAATCTGAGGCGGATTCTCAGTAGATAAGGCCACCCTAACTCGATTTTTCGCT
TTCCACTTTATCCTACCATTCATTATTGCAGCACTAGTAATTGTCCACCTCCTTTTCCTT
CACGAAACAGGATCCAATAACCCCACAGGCCTTAACTCTGACGCCGACAAAATCCCATTT
CACCCTTACTATACCATCAAAGACATCCTAGGTGTCCTAATAATATTCCTATTTCTTATA
ACTCTAGTTCTTTTCTTCCCAGACATACTAGGAGATCCTGATAATTATATACCAGCCAAC
CCACTAAACACACCACCTCATATCAAGCCAGAATGATATTTCTTATTTGCATATGCCATC
CTACGTTCAATCCCCAATAAACTAGGAGGAGTCCTAGCCCTAATTTTATCCATCTTAATC
CTAGCCCTACTCCCATTTCTCCATACATCCAAACAACGAAGCCTAATATTCCGCCCAATC
ACCCAAGCTCTATACTGAATTCTTGTAGCCAACCTACTGATCCTCACCTGAATTGGCGGT
CAACCAGTAGAACACCCATTCATCATTATCGGCCAACTAGCCTCCATCTCTTACTTCACT
ATTATTGTTATTCTTATACCAATCGCAGGAATTATTGAAGATAAATTACTAAAACTCTAC
>Nmusculoides_Z96069
ATGACAATCATACGAAAATCACACCCACTATTAAAGATCATTAACCACTCCTTCATCGAT
CTACCCGCCCCTTCCAACATTTCATCATGATGAAACTTTGGGTCTCTGCTAGGAATCTGC
CTAATAGTCCAAATCCTCACAGGCCTATTCTTAGCTATACACTACACATCAGACACAATA
ACAGCCTTCTCATCAGTAACACATATCTGCCGAGATGTAAACTATGGATGATTAATCCGA
TATTTACACGCCAACGGAGCCTCCATATTCTTTATCTGCCTATTCTTACACGTAGGACGG
GGGATGTACTACGGATCTTATACATTCATAGAAACATGAAATATTGGAGTTATTCTATTA
TTTGCAGTAATAGCCACTGCATTTATAGGTTATGTTCTTCCATGAGGACAAATATCATTT
TGAGGAGCTACAGTAATCACAAACCTTCTATCAGCCATTCCATATGTAGGAACCACTTTA
GTAGAATGAATCTGAGGCGGATTCTCAGTAGATAAGGCCACCCTAACTCGATTTTTCGCT
TTCCACTTTATCCTACCATTCATTATTGCAGCACTAGTAATTGTCCACCTCCTTTTCCTT
CACGAAACAGGATCCAATAACCCCACAGGCCTTAACTCTGACGCCGACAAAATCCCATTT
CACCCTTACTATACCATCAAAGACATCCTAGGTGTCCTAATAATATTCCTATTTCTTATA
ACTCTAGTTCTTTTCTTCCCAGACATACTAGGAGATCCTGATAATTATATACCAGCCAAC
CCACTAAACACACCACCTCATATCAAGCCAGAACGATATTTCTTATTTGCATATGCCATC
CTACGTTCAATCCCCAATAAACTAGGAGGAGTCCTAGCCCTAATTTTATCCATCTTAATC
CTAGCCCTACTCCCATTTCTCCATACATCCAAACAACGAAGCCTAATATTCCGCCCAATC
ACCCAAGCTCTATACTGAATTCTTGTAGTCAACCTACTGATCCTCACCTGAATTGGCGGT
CAACCAGTAGAACACCCATTCATCATTATCGGCCAACTAGCCTCCATCTCTTACTTCACT
ATTATTGTTATTCTTATACCAATCGCAGGAATTATTGAAGATAAATTACTAAAACTCTAC
>Nmusculoides_AJ698875
ATGACAATCATACGAAAATCACACCCACTATTAAAGATACTTAACCACTCCTTCATCGAT
CTACCCGCCCCTTCCAACATTTCATCATGATGAAATTTTGGGTCTCTGCTAGGAATCTGC
CTAATAGTCCAAATCCTCACAGGCCTATTCTTAGCTATACACTACACATCAGACACAATA
ACAGCCTTCTCATCAGTAACACATATCTGCCGAGATGTAAACTATGGATGATTAATCCGA
TATTTACACGCCAACGGAGCCTCCATATTCTTTATCTGCTTATTCTTACACGTAGGACGG
GGGATGTACTACGGATCTTACACATTCATAGAAACATGAAATATTGGAGTAATTCTATTA
TTTGCAGTAATAGCCACTGCATTTATAGGTTATGTTCTTCCATGAGGACAAATATCATTT
TGAGGAGCTACAGTAATCACAAACCTTCTATCAGCCATTCCATATGTAGGAACCACTTTA
GTAGAATGAATCTGAGGCGGATTCTCAGTAGATAAGGCCACCCTAACTCGATTTTTCGCT
TTCCACTTTATTCTACCATTCATTATTGCAGCACTAGTAATTGTCCACCTCCTTTTCCTT
CACGAAACAGGATCCAATAACCCCACAGGCCTTAACTCTGACGCCGACAAAATCCCATTT
CACCCTTACTATACCATCAAAGACATCCTAGGTGTCCTAATAATATTCCTATTTCTTATA
ACTCTAGTTCTTTTCTTCCCAGACATACTAGGAGATCCTGACAATTATATACCAGCCAAC
CCACTAAACACACCACCTCATATCAAACCAGAATGATATTTCTTATTTGCATATGCCATC
CTACGTTCAATCCCCAATAAACTAGGAGGAGTCCTAGCCCTAATTCTATCCATCTTAATC
CTAACCCTACTCCCATTTCTCCATACATCCAAACAACGAAGCCTAATATTCCGCCCAATC
ACCCAAGCTCTATACTGAATTCTTGTAGCCAACCTACTGATCCTCACTTGGATTGGCGGT
CAACCAGTAGAACACCCATTCATCATTATCGGCCAACTAGCCTCCATCTCTTACTTCACT
ATTATTGTTATTCTTATACCAATCGCAGGAATTATTGAAGATAAATTACTAAAACTCTAC
>Nmusculoides_EU603969
--------------------ACACCCACTATTAAAGATACTTAACCACTCCTTCATCGAT
CTACCCGCCCCTTCCAACATTTCATCATGATGAAACTTTGGGTCTCTGCTAGGAATCTGC
CTAATAGTCCAAATCCTCACAGGCCTATTCTTAGCTATACACTACACATCAGACACAATA
ACAGCCTTCTCATCAGTAACACATATCTGCCGAGATGTAAACTATGGATGATTAATCCGA
TATTTACACGCCAACGGAGCCTCCATATTCTTTATCTGCCTATTCTTACACGTAGGACGG
GGGATGTACTACGGATCTTATACATTCATAGAAACATGAAATATTGGAGTTATTCTATTA
TTTGCAGTAATAGCCACTGCATTTATAGGTTATGTTCTTCCATGAGGACAAATATCATTT
TGAGGAGCTACAGTAATCACAAACCTTCTATCAGCCATTCCATATGTAGGAACCACTTTA
GTAGAATGAATCTGAGGCGGATTCTCAGTAGATAAAGCCACCCTAACTCGATTTTTCGCT
TTCCACTTTATCCTACCATTCATTATTGCAGCACTAGTAATTGTCCACCTCCTTTTCCTT
CACGAAACAGGATCCAATAACCCCACAGGCCTTAACTCTGACGCCGACAAAATCCCATTT
CACCCTTACTATACCATCAAAGACATCCTAGGAGTCCTAATAATATTCCTATTTCTTATA
ACTCTAGTTCTTTTCTTCCCAGACATACTAGGAGACCCCGACAA----------------
------------------------------------------------------------
------------------------------------------------------------
------------------------------------------------------------
------------------------------------------------------------
------------------------------------------------------------
------------------------------------------------------------
>Nmusculoides_EU603968
--------------------ACACCCACTATTAAAGATACTTAACCACTCCTTCATCGAT
CTACCCGCCCCTTCCAACATTTCATCATGATGAAACTTTGGGTCTCTGCTAGGAATCTGC
CTGGTAGTCCAAATCCTCACAGGCCTATTCTTAGCTATACACTACACATCAGACACAATA
ACAGCCTTCTCATCAGTAACACATATCTGCCGAGATGTAAACTATGGATGATTAATCCGA
TATTTACACGCCAACGGAGCCTCCATATTCTTTATCTGCCTATTCTTACACGTAGGACGG
GGGATGTACTACGGATCTTATACATTTATAGAAACATGAAATATTGGAGTTATTCTATTA
TTTGCAGTAATAGCCACTGCATTTATAGGTTATGTTCTTCCATGAGGACAAATATCATTT
TGAGGAGCTACAGTAATCACAAACCTTCTATCAGCCATTCCATATGTAGGAACCACTTTA
GTAGAATGAATCTGAGGCGGATTCTCAGTAGATAAGGCCACCCTAACTCGATTTTTCGCT
TTCCACTTTATCCTACCATTCATTATTGCAGCACTAGTAATTGTCCACCTCCTTTTCCTT
CACGAAACAGGATCCAATAACCCCACAGGCCTTAACTCTGACGCCGACAAAATCCCATTT
CACCCTTACTATACCATCAAAGACATCCTAGGAGTCCTAATAATATTCCTATTTCTTATA
ACTCTAGTTCTTTTCTTCCCAGACATACTAGGAGACCCCGACAA----------------
------------------------------------------------------------
------------------------------------------------------------
------------------------------------------------------------
------------------------------------------------------------
------------------------------------------------------------
------------------------------------------------------------
>Nmusculoides_EU603967
--------------------ACACCCACTATTAAAGATACTTAACCACTCCTTCATCGAT
CTACCCGCCCCTTCCAACATTTCATCATGATGAAACTTCGGGTCTCTGCTAGGAATCTGC
CTAATAGTCCAAATCCTCACAGGCCTATTCTTAGCTATACACTACACATCAGACACAATA
ACAGCCTTCTCATCAGTAACACATATCTGCCGAGATGTAAACTATGGATGATTAATCCGA
TATTTACACGCCAACGGAGCCTCCATATTCTTTATCTGCTTATTCTTACACGTAGGACGG
GGGATGTACTACGGATCTTACACATTTATAGAAACATGAAATATTGGAGTAATTCTATTA
TTTGCAGTAATAGCCACTGCATTTATAGGTTATGTTCTCCCATGAGGACAAATATCATTC
TGAGGAGCTACAGTAATTACAAACCTTCTATCAGCCATTCCATATGTAGGAACCACTTTA
GTAGAATGAATCTGAGGCGGATTCTCAGTAGATAAGGCCACCCTAACTCGATTTTTCGCT
TTCCACTTTATCCTACCATTCATTATTGCAGCACTAGTAGTTGTCCACCTCCTTTTCCTT
CACGAAACAGGATCCAATAACCCCACAGGCCTTAACTCTGACGCCGACAAAATCCCATTT
CACCCTTATTATACCATCAAAGACATCCTAGGTGTCCTAATAATATTCCTATTTCTTATA
ACTCTAGTTCTTTTCTTCCCAGACATACTAGGAGACCCCGACAA----------------
------------------------------------------------------------
------------------------------------------------------------
------------------------------------------------------------
------------------------------------------------------------
------------------------------------------------------------
------------------------------------------------------------
>Nmusculoides_HM635856
---------------AAAACACACCCACTATTAAAGATACTTAACCACTCCTTCATCGAC
CTACCCGCCCCTTCCAACATTTCATCATGATGAAACTTCGGGTCTCTGCTAGGAATCTGC
CTAATAGTCCAAATCCTCACNGGCCTATTCTTAGCTATACACTACACATCAGACACAATA
ACAGCCTTCTCATCAGTAACACATATCTGCCGAGATGTAAACTANGGATGATTAATCCGA
TATTTACACGCCAACGGAGCCTCCATATTCTTTATCTGCTTATTTTTACACGTAGGACGG
GGAATGTACTATGGATCTTACACATTTATAGAAACATGGAATATTGGAGTAATTCTATTA
TTTGCAGTTATAGCCACAGCATTTATAGGTTATGTCCTACCATGAGGACAAATATCATTT
TGAGGAGCCACAGTAATCACAAACCTTCTATCANCCATTCCATATGTAGGAACCACTTTA
GTAGAATGAATCTGAGGCGGATTCTCAGTAGATAAGGCCACCCTAACTCGATTTTTCGCT
TTCCACTTTATTCTACCATTCATTATTGCAGCACTAGTAATTGTTCACCTCCTTTTCCTT
CACGAAACAGGATCTAATAACCCCACAGGCCTAAACTCTGACGCCGACAAAATCCCATTT
CACCCTTACTATACCATCAAAGACATCCTAGGTGTCCTAATTATATTCCTATTTCTTATA
ACCCTAGTTCTCTTCTTCCCAGACATACTAGGAGATCCTGATAATTATATACCAGCCAAC
CCACTAAACACCCCACCTCATATCAAGCCAGAATGATATTTNTTATTCGNGTATGCCATC
CTACGTTCAATCCCTAATAAACTAGGAGGAGTCCTAGCCCTAATTTTATCTATTCTAATC
CTAGCCCTACTCCCATTTCTCCATACATCCAAACAACGAAGCCTAATATTTCGCCCAATC
ACCCAAACTTTATACTGAATTCTTGTAGCCAACCTACTGATCCTCACTTGAATTGGCGGA
CAACCAGTAGAACATCCATTTATCATTATCGGCCAACTAGCCTCCATCTCTTACTTCGCT
ATTATTGTTATTCTTATACCAATCGCAGGAATTATTGAAGATAAATTA------------
>Nmusculoides_HM635855
---------------AAAACACACCCACTATTAAAGATACTTAACCACTCCTTCATCGAC
CTACCCGCCCCTTCCAACATTTCATCATGATGAAACTTCGGGTCTCTACTAGGAATCTGC
CTAATAGTCCAAATCCTCACNGGCCTATTCTTAGCTATACACTACACATCAGACACAATA
ACAGCCTTCTCATCAGTAACACATATCTGCCGAGATGTAAACTANGGGNGATTAATCCGA
TATTTACACGCCAACGGAGCCNCCATATTCTTTATCNGCTTATTTTTACACGTAGGANGG
GGGATGTACTANGGATCTTACACATTTATAGAAACATGAAATATNGGAGTAATTCTATTA
TTTGCAGTTATAGCCACAGCATTTATAGGTTATGTTCTACCATGAGGACAAATATCATTT
TGAGGAGCCACAGTAATCACAAACCTTCTATCAGCCATTCCATATGTAGGAACCACTTTA
GTAGAATGAATCTGAGGCGGATTCTCAGTAGATAAGGCCACCCTAACTCGATTTTTCGCT
TTCCACTTTATTCTACCATTCATTATTACAGCACTAGTAATTGTTCACCTCCTTTTCCTT
CACGAAACAGGATCTAATAACCCCACAGGCCTAAACTCTGACGCCGACAAAATCCCATTT
CACCCTTACTATACCATCAAAGACATCCTAGGTGTCCTAATTATATTCCTATTTCTTATA
ACCCTAGTTCTCTTCTTCCCAGACATACTAGGTGATCCTGATAATTATATACCAGCCAAC
CCACTAAACACCCCACCTCATATCAAGCCAGAATGATATTTCTTATTCGCGTATGCCATC
CTACGTTCAATTCCTAATAAACTAGGAGGAGTCCTAGCCCTAATCTTATCTATTCTAATC
CTAGCCCTACTCCCATTTCTCCATACATCCAAACAACGAAGCCTAATATTTCGCCCAATC
ACCCAAACTCTGTACTGAATTCTTGTAGCCAACCTATTGATCCTCACTTGAATTGGNGGA
CAACCAGTAGAACACCCATTTATCATTATNGGCCAACTAGCCTCCATCTCTTACTTCGCT
ATTATNGTTATTCTTATACCAATCGCAGGAATTATNGAAGATAAATTA------------
>Nmattheyi_AJ875067
ATGACAATCATACGAAAAACGCATCCACTATTCAAGATAATTAACCACTCTTTCATCGAT
TTACCTGCTCCTTCCAACATTTCATCATGATGAAACTTTGGCTCACTCCTAGGGATTTGC
CTCATAATCCAGATTCTCACAGGCCTATTCTTAGCAATACATTATACATCAGACACTACA
ACAGCCTTCTCATCAGTCACCCATATCTGTCGAGATGTAAACTACGGATGACTAATCCGA
TATATACATGCAAATGGAGCCTCTATATTTTTTATCTGCTTATTTCTGCATGTAGGACGA
GGAATATATTATGGATCCTATACATTTATAGAAACATGAAATATTGGAGTAATTTTACTA
TTTGCAGTAATAGCTACAGCATTTATAGGTTATGTACTTCCATGAGGACAAATATCATTC
TGAGGTGCCACCGTAATTACAAATCTTCTATCAGCTATTCCATATGTAGGAACCACCTTA
GTTGAATGAATTTGAGGTGGATTCTCAGTAGATAAAGCTACCTTAACCCGATTTTTTGCT
TTCCACTTTATCTTACCATTTATTATTACAGCACTAGTAGTTGTCCACCTCCTTTTCCTT
CACGAAACAGGATCAAATAACCCCACAGGCCTAAACTCTGATGCTGATAAAATCCCATTC
CACCCGTACTATACCATCAAAGACATCCTAGGAGTAATTATTATACTTCTATTTCTTATA
ACCCTAGTCCTCTTCTTTCCAGACATATTAGGTGACCCCGACAATTATATACCAGCCAAC
CCACTAAACACCCCACCTCACATCAAACCAGAATGATATTTCCTATTCGCATACGCCATC
CTACGCTCAATTCCAAACAAGCTAGGAGGAGTTCTAGCCCTAATTCTATCTATCCTAATT
TTAGCCCTTCTCCCATTCCTTCATACATCTAAACAACGAAGCCTAATATTTCGCCCAATA
ACCCAAACTTTATATTGAATTCTGGTAGCCAATCTGCTAATTCTTACCTGAATTGGTGGA
CAGCCAGTAGAACACCCATTCATCATTATTGGTCAACTAGCCTCCATCTCTTACTTCACT
ATTATCCTTATTCTAATGCCAATCGCAGGAATTATTGAAGATAGTCTACTAAAACTTTAC
>Nmattheyi_AJ875069
ATGACAATCATACGAAAAACACATCCACTATTCAAGATAATTAACCACTCTTTCATCGAT
CTACCTGCTCCTTCCAACATTTCATCATGATGAAACTTTGGGTCACTCCTAGGAATCTGC
CTAATAGTCCAGATTCTCACAGGCCTATTCTTAGCAATACATTATACATCAGACACTACA
ACAGCCTTCTCATCAGTTACCCATATCTGTCGAGATGTAAACTACGGATGACTAATCCGA
TACATACATGCAAACGGAGCCTCTATATTCTTTATCTGCTTATTTCTGCATGTAGGACGA
GGAATATATTACGGATCTTATACATTTATAGAAACATGAAATATTGGAGTTATCTTACTA
TTTGCAGTAATAGCTACAGCATTTATAGGTTATGTTCTTCCATGAGGACAAATATCATTC
TGAGGTGCCACCGTAATTACAAATCTTCTATCAGCTATTCCATATGTAGGGACCACCTTA
GTTGAATGAATTTGAGGTGGATTCTCAGTAGATAAAGCTACCTTAACCCGATTCTTTGCT
TTCCACTTTATCTTACCATTTATCATTACAGCACTAGTAGTTGTCCATCTCCTTTTCCTT
CATGAAACAGGATCAAATAACCCCACAGGCCTAAACTCTGACGCTGATAAAATCCCATTC
CACCCGTACTATACCATCAAAGACATCCTAGGAGTCATTATTATACTTCTATTTCTTATA
ACCTTAGTCCTATTCTTCCCAGACATATTAGGTGACCCTGACAATTATATACCAGCTAAC
CCACTAAACACCCCACCTCACATCAAACCAGAATGGTATTTCCTATTCGCATACGCCATC
CTACGCTCAATTCCAAACAAACTAGGAGGAGTTCTAGCCCTAATTCTATCTATTCTAATT
TTAGCCCTTCTCCCATTCCTTCATACATCCAAACAGCGAAGCCTAATATTTCGCCCAATA
ACCCAAACTTTATATTGAATTTTGGTGGCCAATCTGCTAATTCTTACCTGAATTGGGGGA
CAACCAGTAGAACACCCATTCATCATTATTGGTCAACTAGCCTCCATCTCTTACTTCACT
ATCATCATTATTCTAATGCCAATTGCAGGAATTATTGAAGATAAACTACTAAAACTCTAC
>Nmattheyi_EU603971
--------------------GCATCCACTATTCAAGATAATTAACCACTCTTTCATCGAT
TTACCTGCTCCTTCCAACATTTCATCATGATGAAACTTTGGCTCACTCCTAGGGATTTGC
CTCATAGTCCAGATTCTCACAGGCCTATTCTTAGCAATACATTATACATCAGACACTACA
ACAGCCTTCTCATCAGTCACCCATATCTGTCGAGATGTAAACTACGGATGACTAATCCGA
TATATACATGCAAATGGAGCCTCTATATTTTTTATCTGCTTATTTCTGCATGTAGGACGA
GGAGTATATTATGGATCCTATACATTTATAGAAACATGAAATATTGGAGTAATTTTACTA
TTTGCAGTAATAGCTACAGCATTTATGGGTTATGTACTTCCATGAGGACAAATATCATTC
TGAGGTGCCACCGTAATTACAAATCTTCTATCAGCTATCCCATATGTGGGAACCACCTTA
GTAGAATGAATTTGAGGTGGATTCTCAGTAGATAAAGCTACCTTAACCCGATTTTTTGCT
TTCCACTTTATCTTACCATTTATTATTACAGCACTAGTAGTTGTCCACCTCCTTTTCCTT
CACGAAACAGGATCAAATAACCCCACAGGCCTAAACTCTGATGCTGATAAAATCCCATTC
CACCCGTACTATACCATCAAAGACATCCTAGGAGTCATTATTATACTTCTATTTCTTATA
ACCTTAGTCCTCTTCTTTCCAGACATATTAGGAGACCCCGACAA----------------
------------------------------------------------------------
------------------------------------------------------------
------------------------------------------------------------
------------------------------------------------------------
------------------------------------------------------------
------------------------------------------------------------
>Nhaussa_AJ875073
ATGACAATTATACGGAAATCACACCCATTATTCAAAATAATCAATCACTCTTTCATTGAT
TTACCTGCCCCTTCCAACATCTCATCATGATGAAACTTCGGATCACTCCTAGGAATTTGT
CTTATAGTCCAAATCCTCACAGGCTTATTTCTAGCAATACATTATACATCAGACACAATA
ACAGCCTTCTCGTCAGTAACCCATATCTGCCGAGATGTTAATTACGGATGATTAATCCGA
TATATACACGCAAACGGAGCCTCCATATTCTTTATCTGCTTATTCCTGCACATAGGACGA
GGAATATACTATGGATCCTATACATTTATAGAAACATGAAATATTGGAGTAGTCCTCCTA
TTTGCAGTAATAGCTACTGCATTTATAGGTTATGTTCTCCCATGAGGACAAATATCATTT
TGAGGGGCCACCGTAATTACAAATCTTCTATCAGCTATCCCATATGTAGGTACTACCTTA
GTTGAATGAATTTGAGGTGGATTCTCAGTAGATAAAGCCACCCTAACCCGATTCTTTGCT
TTCCACTTTATTTTACCATTCATTATTGCAGCCCTAGTAATTGTTCACCTCCTTTTCCTT
CACGAAACAGGATCTAATAACCCTACAGGCCTAAACTCAGATGCTGATAAAATCCCATTC
CACCCTTATTATACTATTAAAGATATCCTTGGAGCCCTCATTATACTCCTTTTCCTTATA
ACTTTAGTCCTCTTCTTCCCAGACATACTAGGAGATCCTGATAATTATACGCCAGCCAAC
CCACTAAATACCCCACCTCACATCAAACCAGAATGGTATTTCCTATTCGCATATGCCATT
TTACGCTCAATCCCAAACAAATTAGGAGGAGTTTTAGCCCTAATTTTATCCATCCTAATT
CTAGCCCTACTCCCATTTCTTCATACATCCAAACAACGAAGCCTAATATTTCGCCCAATT
ACCCAAACCTTATATTGAATTCTAGTGGCCAACCTGCTAATCCTTACTTGAATCGGAGGT
CAACCAGTAGAACATCCATTTATCATTATTGGTCAACTAGCCTCCATCTCTTATTTTACT
ATTATCTTAATCCTCATGCCAGTCGCAGGTATAATTGAAGACAAACTACTAAAACTTTAC
>Nhaussa_AJ875071
ATGACAATTATACGGAAATCACACCCATTATTCAAAATAATCAATCACTCTTTCATTGAT
TTACCTGCCCCTTCCAATATCTCATCATGATGAAACTTCGGATCACTCCTAGGAATTTGT
CTTATAGTCCAAATCCTCACAGGCCTATTTCTAGCAATACATTACACATCAGACACAATA
ACAGCCTTCTCGTCAGTAACCCATATCTGCCGAGATGTTAACTACGGATGACTAATCCGA
TACATACACGCAAACGGAGCCTCCATATTCTTTATCTGCTTATTTCTGCACGTAGGACGA
GGAATATACTATGGATCCTATACATTTATAGAAACATGAAATATTGGAGTAGTCCTCCTA
TTTGCAGTAATAGCTACTGCATTTATAGGTTATGTACTCCCATGAGGACAAATATCATTT
TGAGGGGCCACCGTGATTACAAATCTTCTATCAGCTATCCCATATGTAGGTACTACTTTA
GTCGAATGAATTTGAGGTGGATTCTCAGTAGATAAAGCCACCCTAACCCGATTCTTTGCT
TTCCACTTTATTTTACCATTCATTATTGCAGCCCTAGTAATTGTCCACCTCCTTTTCCTT
CACGAAACAGGATCTAATAACCCTACAGGCCTAAACTCAGACGCTGATAAAATCCCATTC
CACCCTTACTATACTATTAAAGACATCCTTGGAGCCCTCATTATACTCCTTTTCCTTATA
ACTTTAGTCCTCTTCTTCCCAGACATACTAGGAGATCCTGATAATTATACGCCAGCCAAC
CCACTAAATACCCCACCTCACATCAAACCAGAATGATATTTCCTATTCGCATATGCCATT
TTACGCTCAATCCCAAATAAATTAGGAGGAGTTTTAGCCCTAATTTTATCCATCCTAATT
CTAGCCCTACTCCCATTTCTCCATACATCCAAACAACGAAGCCTAATATTTCGCCCAATT
ACCCAAGCCTTATATTGAATTCTAGTGGCCAACCTACTAATCCTTACTTGAATTGGAGGT
CAACCAGTAGAACACCCATTTATCATTATTGGTCAACTAGCCTCCATCTCTTATTTTACT
ATTATCTTAGTTCTCATGCCAATCGCAGGTATAATTGAAGACAAACTACTAAAACTTTAC
>Nhaussa_AJ875074
ATGACAATTATACGAAAATCACACCCATTATTCAAAATAATTAATCACTCATTCATTGAT
TTACCTACCCCTTCCAATATCTCATCATGATGAAACTTCGGATCACTCCTAGGAATTTGC
CTTATAGTCCAAATCCTCACAGGCTTATTTCTAGCAATACATTACACATCAGACACAATA
ACAGCCTTCTCGTCAGTAACCCATATCTGCCGAGATGTTAACTACGGATGATTAATCCGA
TATATACACGCAAACGGAGCCTCCATATTCTTTATCTGCTTATTTCTGCACGTAGGGCGA
GGAATGTACTATGGATCTTATACATTTATAGAAACATGAAATATTGGAGTAGTCCTCCTA
TTTGCAGTAATAGCTACTGCATTCATAGGTTATGTACTCCCATGAGGACAAATATCATTT
TGAGGGGCCACCGTAATTACAAATCTTTTATCAGCTATCCCATATGTAGGTACTACTTTA
GTTGAATGAATTTGAGGTGGATTCTCAGTAGATAAAGCCACCCTAACCCGATTCTTTGCT
TTCCACTTTATTTTACCATTCATTATTGCAGCCCTAGTAATTGTTCACCTCCTTTTCCTT
CATGAAACAGGATCTAATAACCCTACAGGCCTAAACTCAGATGCTGATAAAATCCCATTC
CACCCTTACTACACTATTAAAGATATACTTGGAGTACTCATTATATTACTTTTCCTTATA
ACTTTAGTCCTCTTCTTCCCAGACATACTAGGGGATCCTGATAACTACACACCAGCCAAC
CCACTAAATACCCCACCTCACATTAAACCAGAGTGATATTTCCTATTCGCATATGCCATT
TTACGCTCAATCCCAAATAAATTAGGAGGAGTTTTAGCCCTAATTTTATCCATCCTAATT
CTAGCTCTACTCCCATTCCTCCATACATCCAAACAACGAAGCCTAATATTTCGCCCAATT
ACCCAAACATTATATTGAATTTTAGTAGCCAACCTACTGGTCCTTACTTGAATTGGAGGT
CAGCCAGTAGAACACCCATTTATTATTATTGGTCAACTAGCCTCCATCTCTTATTTTACT
ATTATCCTTATCCTCATGCCAATCGCAGGTATAATTGAAGATAAACTACTAAAACTTTAC
>Nsp_AJ875085
ATGACAATCATACGAAAAACACATCCATTATTCAAAATAATTAACCATTCCTTCATTGAT
TTACCTGCCCCTTCCAACATTTCATCATGATGAAACTTTGGATCACTATTAGGAGTCTGC
CTTATAGTCCAAATTCTCACAGGCTTATTCTTAGCAATACACTACACATCAGACACAATA
ACAGCTTTTTCATCAGTAACACATATCTGTCGAGACGTAAACTACGGATGACTAATCCGT
TATATACATGCAAACGGAGCCTCTATATTCTTTATCTGCCTATTTCTGCACGTAGGACGA
GGGATATACTACGGGTCTTACACATTTATGGAAACATGAAATATTGGAGTAATTCTACTA
TTTGCAGTAATAGCCACAGCATTCATAGGCTATGTTCTTCCATGAGGGCAAATATCATTC
TGGGGAGCTACCGTTATCACAAACCTACTATCAGCTATTCCATATGTRGGGACTACTTTA
GTTGAATGAATTTGAGGAGGATTCTCAGTAGATAAGGCCACCTTAACCCGATTCTTCGCT
TTCCACTTTATYTTACCATTCATYATYGCAGSACTAGTAATTGTTCACCTCCTTTTCCTT
CACGAAACAGGATCTAACAACCCCACAGGCCTAAACTCTGACGCCGAYAAAATTCCATTC
CACCCGTACTATACTATTAAAGACATCTTGGGCGTCCTTATTATATTCCTATTCCTTATG
ACTCTAGTCCTTTTCTTCCCAGATATACTAGGTGACCCAGACAATTACATGCCAGCCAAC
CCATTAAACACCCCACCTCACATTAAACCAGAATGGTATTTCCTATTTGCATATGCCATC
CTACGCTCAATTCCAAATAAACTAGGAGGAGTATTAGCCCTAATCTTATCTATTCTGATC
TTAGCCCTACTTCCATTTCTCCACACATCAAAACAACGAAGTCTAATATTTCGCCCAATC
ACACAAACTTTATATTGAATCTTAGTAGCCAACCTACTTATCCTTACTTGAATTGGTGGT
CAACCAGTAGAACACCCATTCATCATTATTGGCCAACTAGCCTCTATCTCCTACTTCTCA
ATCATCTTAATCTTCATACCAATTGCAGGGATTATTGAAGACAATCTACTAAAACTATAC
>DQ789903_Ethiopia
-------------------CACACCCACTATTCAAGATAATTAACCACTCCTTCATTGAT
CTCCCTGCCCCTTCCAACATTTCATCATGATGAAACTTTGGATCTCTATTAGGAATTTGC
CTTATGATCCAAATCCTCACAGGGCTATTCCTAGCAATACACTATACGTCAGACACAATA
ACAGCCTTCTCATCAGTAACTCATCTCTGCCGAGATGTAAACTATGGATGATTAATCCGA
TACTTACATGCCAACGGAGCCTCCATATTCTTTATCTGCTTATTTTTACACGTAGGACGA
GGAATGTACTACGGATCCTACACATTTATAGAAACATGAAATATTGGAGTTATCTTACTG
TTTGCAGTAATAGCCACAGCATTTATAGGCTATGTCCTCCCATGAGGACAAATATCATTT
TGAGGGGCTACAGTAATTACAAACCTTCTATCAGCCATTCCATATGTAGGAACTACTCTA
GTAGAATGAATTTGAGGCGGATTCTCAGTAGATAAAGCCACCCTAACCCGATTTTTTGCT
TTCCACTTCATCCTACCATTCATTATTGCAGCATTAGTAATCGTTCACCTCCTTTTCCTT
CACGAAACAGGATCTAACAACCCCACCGGCCTTAACTCCGATGCCGATAAAATCCCATTC
CACCCTTATTATACCATCAAAGACATCCTAGGAGTCCTAATCATACTCCTCTTTCTTATA
ACCTTAGTCCTYTTCTTCCCAGACATGTTAGGTGACCCCGACAATTATATACCAGCCAAC
CCACTAAACACTCCACCCCATATTAAGCCAGAATGGTATTTCTTATTTGCATACGCCATT
CTACGCTCAATCCCTAATAAACTAG-----------------------------------
------------------------------------------------------------
------------------------------------------------------------
------------------------------------------------------------
------------------------------------------------------------
